# Supplementary material for: {N,N-Bis[2-(trimethyl­silylamino)eth­yl]-N′-(trimethyl­silyl)ethane-1,2-diamin­ato(3–)-κ4 N}methyl­zirconium(IV)
Source: Acta Crystallogr Sect E Struct Rep Online. 2008 Feb 15;64(Pt 3):m477. doi: 10.1107/S160053680800425X (PMC2960865; doi:10.1107/S160053680800425X)
Supplement: Supplementary file 1 [file e-64-0m477-sup1.cif]

##############################################################################
###                                                                        ###
###        Electronic paper (Acta Crystallographica Section E)             ###
###                                                                        ###
##############################################################################
#                                                                            #
# This CIF contains the data in a paper accepted for publication in Acta     #
# Crystallographica Section E. It conforms to the requirements of Notes      #
# for Authors for Section E, and has been peer reviewed under the auspices   #
# of the IUCr Commission on Journals.                                        #
#                                                                            #
# Full details of the Crystallographic Information File format               #
# are given in the paper "The Crystallographic Information File (CIF):       #
# a New Standard Archive File for Crystallography" by S. R. Hall, F. H.      #
# Allen and I. D. Brown [Acta Cryst. (1991), A47, 655-685].                  #
#                                                                            #
# The current version of the core CIF dictionary is obtainable from          #
# ftp://ftp.iucr.org/pub/cif_core.dic. The current version number is 2.1.    #
#                                                                            #
# Software is freely available for graphical display of the structure(s) in  #
# this CIF.  For information consult the CIF home page http://www.iucr.org/  #
# cif/home.html                                                              #
#                                                                            #
##############################################################################
                                             
data_global
_audit_creation_method     SHELXL-97
_journal_date_recd_electronic     2008-02-06
_journal_date_accepted     2008-02-11
_journal_name_full     'Acta Crystallographica, Section E'
_journal_year     2008
_journal_volume     64
_journal_issue      3
_journal_page_first     m477
_journal_page_last     m477
_journal_paper_category     QM
_journal_coeditor_code     HG2378
_publ_contact_author     'Waterman, Rory'
_publ_contact_author_email     rory.waterman@uvm.edu
_publ_section_title
;\
{<i>N</i>,<i>N</i>-Bis[2-(trimethylsilylamino)ethyl]-<i>N</i>'-(trimethylsilyl)\
ethane-1,2-diaminato(3-)-\k^4^<i>N</i>}methylzirconium(IV)
;
loop_
    _publ_author_name
    _publ_author_footnote
    _publ_author_address
    'MacMillan, Samantha N.'
;
Current address: Department of Chemistry, Massachusetts Institute of
Technology, Cambridge, Massachusetts, USA.
;
;
Department of Chemistry
Vassar College
Poughkeepsie
NY 12604
USA
;
    'Tanski, Joseph M.' .
;
Department of Chemistry
Vassar College
Poughkeepsie
NY 12604
USA
;
    'Waterman, Rory' .
;
Department of Chemistry
University of Vermont
Burlington
VT 05405
USA
;
_refine_ls_number_constraints     0
data_I
_chemical_name_systematic
;
{N,N-Bis[2-(trimethylsilylamino)ethyl]-N'-(trimethylsilyl)ethane-1,2-
diaminato(3-)-\k^4^<i>N</i>}methylzirconium(IV)
;
_chemical_name_common     ?
_chemical_formula_moiety     'C16 H42 N4 Si3 Zr'
_chemical_formula_sum     'C16 H42 N4 Si3 Zr'
_chemical_formula_iupac     '[Zr (C H3) (C15 H39 N4 Si3)]'
_chemical_formula_weight     466.03
_chemical_melting_point     362
_symmetry_cell_setting     orthorhombic
_symmetry_space_group_name_H-M     'P b c a'
_symmetry_space_group_name_Hall     '-P 2ac 2ab'
loop_
    _symmetry_equiv_pos_as_xyz
    'x, y, z'
    '-x+1/2, -y, z+1/2'
    '-x, y+1/2, -z+1/2'
    'x+1/2, -y+1/2, -z'
    '-x, -y, -z'
    'x-1/2, y, -z-1/2'
    'x, -y-1/2, z-1/2'
    '-x-1/2, y-1/2, z'
_cell_length_a     15.6018(7)
_cell_length_b     18.0682(8)
_cell_length_c     18.3745(8)
_cell_angle_alpha     90.00
_cell_angle_beta     90.00
_cell_angle_gamma     90.00
_cell_volume     5179.7(4)
_cell_formula_units_Z     8
_cell_measurement_reflns_used     9832
_cell_measurement_theta_min     2.51
_cell_measurement_theta_max     30.21
_cell_measurement_temperature     125(2)
_exptl_crystal_description     block
_exptl_crystal_colour     colorless
_exptl_crystal_size_max     0.24
_exptl_crystal_size_mid     0.20
_exptl_crystal_size_min     0.16
_exptl_crystal_density_diffrn     1.195
_exptl_crystal_density_meas     ?
_exptl_crystal_density_method     'not measured'
_exptl_crystal_F_000     1984
_exptl_absorpt_coefficient_mu     0.570
_exptl_absorpt_correction_type     multi-scan
_exptl_absorpt_process_details     '(SADABS; Bruker, 1999)'
_exptl_absorpt_correction_T_min     0.8754
_exptl_absorpt_correction_T_max     0.9144
_exptl_special_details
;
;
_diffrn_ambient_temperature     125(2)
_diffrn_radiation_type     MoK\a
_diffrn_radiation_wavelength     0.71073
_diffrn_radiation_source     'fine-focus sealed tube'
_diffrn_radiation_monochromator     graphite
_diffrn_measurement_device_type     'Bruker SMART CCD area-detector'
_diffrn_measurement_method     '\f and \w'
_diffrn_detector_area_resol_mean     ?
_diffrn_reflns_number     68275
_diffrn_reflns_av_R_equivalents     0.0326
_diffrn_reflns_av_sigmaI/netI     0.0169
_diffrn_reflns_theta_min     2.05
_diffrn_reflns_theta_max     29.13
_diffrn_reflns_theta_full     29.13
_diffrn_measured_fraction_theta_max     1.000
_diffrn_measured_fraction_theta_full     1.000
_diffrn_reflns_limit_h_min     -21
_diffrn_reflns_limit_h_max     21
_diffrn_reflns_limit_k_min     -24
_diffrn_reflns_limit_k_max     24
_diffrn_reflns_limit_l_min     -24
_diffrn_reflns_limit_l_max     25
_diffrn_standards_number     ?
_diffrn_standards_interval_count     ?
_diffrn_standards_interval_time     ?
_diffrn_standards_decay_%     ?
_refine_special_details
;
Refinement of F^2^ against ALL reflections.  The weighted R-factor wR and
goodness of fit S are based on F^2^, conventional R-factors R are based
on F, with F set to zero for negative F^2^. The threshold expression of
F^2^ > 2sigma(F^2^) is used only for calculating R-factors(gt) etc. and is
not relevant to the choice of reflections for refinement.  R-factors based
on F^2^ are statistically about twice as large as those based on F, and R-
factors based on ALL data will be even larger.
EXTI refined to 0 and was removed from the refinement.
;
_reflns_number_total     6973
_reflns_number_gt     5714
_reflns_threshold_expression     I>2\s(I)
_refine_ls_structure_factor_coef     Fsqd
_refine_ls_matrix_type     full
_refine_ls_R_factor_all     0.0364
_refine_ls_R_factor_gt     0.0248
_refine_ls_wR_factor_gt     0.0568
_refine_ls_wR_factor_ref     0.0629
_refine_ls_goodness_of_fit_ref     1.042
_refine_ls_restrained_S_all     1.042
_refine_ls_number_reflns     6973
_refine_ls_number_parameters     226
_refine_ls_number_restraints     0
_refine_ls_hydrogen_treatment     constr
_refine_ls_weighting_scheme     calc
_refine_ls_weighting_details
       'calc w = 1/[\s^2^(Fo^2^)+(0.0241P)^2^+2.7021P] where P=(Fo^2^+2Fc^2^)/3'
_atom_sites_solution_hydrogens     geom
_atom_sites_solution_primary     direct
_atom_sites_solution_secondary     difmap
_refine_ls_shift/su_max     0.002
_refine_ls_shift/su_mean     0.000
_refine_diff_density_max     0.367
_refine_diff_density_min     -0.291
_refine_ls_extinction_method     none
_refine_ls_extinction_coef     ?
loop_
    _atom_type_symbol
    _atom_type_description
    _atom_type_scat_dispersion_real
    _atom_type_scat_dispersion_imag
    _atom_type_scat_source
    'C' 'C' 0.0033 0.0016
                         'International Tables Vol C Tables 4.2.6.8 and 6.1.1.4'
    'H' 'H' 0.0000 0.0000
                         'International Tables Vol C Tables 4.2.6.8 and 6.1.1.4'
    'N' 'N' 0.0061 0.0033
                         'International Tables Vol C Tables 4.2.6.8 and 6.1.1.4'
    'Si' 'Si' 0.0817 0.0704
                         'International Tables Vol C Tables 4.2.6.8 and 6.1.1.4'
    'Zr' 'Zr' -2.9673 0.5597
                         'International Tables Vol C Tables 4.2.6.8 and 6.1.1.4'
_computing_data_collection     'SMART (Bruker, 2001)'
_computing_cell_refinement     'SAINT-Plus (Bruker, 1999)'
_computing_data_reduction     'SAINT-Plus (Bruker, 1999)'
_computing_structure_solution     'SHELXS97 (Sheldrick, 2008)'
_computing_structure_refinement     'SHELXL97 (Sheldrick, 2008)'
_computing_molecular_graphics     'SHELXTL (Sheldrick, 2008)'
_computing_publication_material     'SHELXTL (Sheldrick, 2008)'
loop_
    _atom_site_type_symbol
    _atom_site_label
    _atom_site_fract_x
    _atom_site_fract_y
    _atom_site_fract_z
    _atom_site_U_iso_or_equiv
    _atom_site_adp_type
    _atom_site_calc_flag
    _atom_site_refinement_flags
    _atom_site_occupancy
    _atom_site_disorder_assembly
    _atom_site_disorder_group
    Zr Zr 0.628126(8) 0.214931(8) 0.623919(7) 0.02366(4) Uani d . 1 . .
    N N1 0.62324(8) 0.32650(7) 0.59830(7) 0.0296(3) Uani d . 1 . .
    N N2 0.67984(8) 0.15023(7) 0.54191(7) 0.0302(3) Uani d . 1 . .
    N N3 0.68857(8) 0.19705(7) 0.72277(7) 0.0293(3) Uani d . 1 . .
    N N4 0.78205(8) 0.25715(8) 0.60724(7) 0.0294(3) Uani d . 1 . .
    Si Si1 0.55541(3) 0.39089(2) 0.63723(2) 0.02935(9) Uani d . 1 . .
    Si Si2 0.63047(3) 0.11014(2) 0.46778(2) 0.02709(9) Uani d . 1 . .
    Si Si3 0.66444(3) 0.12547(3) 0.78173(3) 0.03368(10) Uani d . 1 . .
    C C1 0.69404(11) 0.35295(10) 0.55145(10) 0.0402(4) Uani d . 1 . .
    H H1A 0.6881 0.4068 0.5428 0.048 Uiso calc R 1 . .
    H H1B 0.6922 0.3273 0.5039 0.048 Uiso calc R 1 . .
    C C2 0.77345(10) 0.13734(10) 0.54823(10) 0.0377(4) Uani d . 1 . .
    H H2A 0.7937 0.1066 0.5071 0.045 Uiso calc R 1 . .
    H H2B 0.7864 0.1110 0.5942 0.045 Uiso calc R 1 . .
    C C3 0.76119(10) 0.24758(10) 0.73870(9) 0.0343(3) Uani d . 1 . .
    H H3A 0.7885 0.2335 0.7853 0.041 Uiso calc R 1 . .
    H H3B 0.7402 0.2991 0.7430 0.041 Uiso calc R 1 . .
    C C4 0.77852(10) 0.33693(9) 0.58941(10) 0.0376(4) Uani d . 1 . .
    H H4A 0.8270 0.3503 0.5572 0.045 Uiso calc R 1 . .
    H H4B 0.7830 0.3667 0.6345 0.045 Uiso calc R 1 . .
    C C5 0.81823(10) 0.21178(10) 0.54734(9) 0.0380(4) Uani d . 1 . .
    H H5A 0.8807 0.2051 0.5544 0.046 Uiso calc R 1 . .
    H H5B 0.8088 0.2367 0.5000 0.046 Uiso calc R 1 . .
    C C6 0.82595(10) 0.24200(10) 0.67714(9) 0.0348(4) Uani d . 1 . .
    H H6A 0.8726 0.2783 0.6847 0.042 Uiso calc R 1 . .
    H H6B 0.8514 0.1918 0.6762 0.042 Uiso calc R 1 . .
    C C7 0.46795(15) 0.41750(14) 0.57399(13) 0.0659(7) Uani d . 1 . .
    H H7A 0.4927 0.4371 0.5289 0.099 Uiso calc R 1 . .
    H H7B 0.4321 0.4555 0.5968 0.099 Uiso calc R 1 . .
    H H7C 0.4329 0.3739 0.5628 0.099 Uiso calc R 1 . .
    C C8 0.61459(15) 0.47570(12) 0.66494(16) 0.0670(7) Uani d . 1 . .
    H H8A 0.6359 0.5012 0.6215 0.101 Uiso calc R 1 . .
    H H8B 0.6630 0.4619 0.6961 0.101 Uiso calc R 1 . .
    H H8C 0.5760 0.5086 0.6918 0.101 Uiso calc R 1 . .
    C C9 0.50645(14) 0.35016(11) 0.72057(10) 0.0486(5) Uani d . 1 . .
    H H9A 0.4616 0.3149 0.7066 0.073 Uiso calc R 1 . .
    H H9B 0.4813 0.3897 0.7502 0.073 Uiso calc R 1 . .
    H H9C 0.5507 0.3245 0.7488 0.073 Uiso calc R 1 . .
    C C10 0.69439(13) 0.12628(12) 0.38323(9) 0.0491(5) Uani d . 1 . .
    H H10A 0.7510 0.1034 0.3885 0.074 Uiso calc R 1 . .
    H H10B 0.7011 0.1796 0.3754 0.074 Uiso calc R 1 . .
    H H10C 0.6646 0.1043 0.3415 0.074 Uiso calc R 1 . .
    C C11 0.52293(11) 0.15334(11) 0.45402(10) 0.0430(4) Uani d . 1 . .
    H H11A 0.4847 0.1388 0.4939 0.064 Uiso calc R 1 . .
    H H11B 0.4988 0.1365 0.4076 0.064 Uiso calc R 1 . .
    H H11C 0.5288 0.2073 0.4533 0.064 Uiso calc R 1 . .
    C C12 0.62003(13) 0.00839(10) 0.48219(12) 0.0458(4) Uani d . 1 . .
    H H12A 0.6771 -0.0134 0.4883 0.069 Uiso calc R 1 . .
    H H12B 0.5917 -0.0140 0.4400 0.069 Uiso calc R 1 . .
    H H12C 0.5858 -0.0009 0.5259 0.069 Uiso calc R 1 . .
    C C13 0.76108(14) 0.09490(13) 0.83365(13) 0.0587(6) Uani d . 1 . .
    H H13A 0.8074 0.0831 0.7996 0.088 Uiso calc R 1 . .
    H H13B 0.7469 0.0508 0.8623 0.088 Uiso calc R 1 . .
    H H13C 0.7796 0.1347 0.8663 0.088 Uiso calc R 1 . .
    C C14 0.62506(14) 0.04485(11) 0.72743(12) 0.0524(5) Uani d . 1 . .
    H H14A 0.6661 0.0338 0.6885 0.079 Uiso calc R 1 . .
    H H14B 0.5692 0.0569 0.7061 0.079 Uiso calc R 1 . .
    H H14C 0.6192 0.0016 0.7592 0.079 Uiso calc R 1 . .
    C C15 0.58017(14) 0.15179(12) 0.84950(11) 0.0493(5) Uani d . 1 . .
    H H15A 0.6006 0.1935 0.8788 0.074 Uiso calc R 1 . .
    H H15B 0.5682 0.1095 0.8813 0.074 Uiso calc R 1 . .
    H H15C 0.5277 0.1661 0.8238 0.074 Uiso calc R 1 . .
    C C16 0.48882(11) 0.17738(10) 0.64014(10) 0.0399(4) Uani d . 1 . .
    H H16A 0.4821 0.1268 0.6219 0.060 Uiso calc R 1 . .
    H H16B 0.4504 0.2106 0.6134 0.060 Uiso calc R 1 . .
    H H16C 0.4746 0.1788 0.6921 0.060 Uiso calc R 1 . .
loop_
    _atom_site_aniso_label
    _atom_site_aniso_U_11
    _atom_site_aniso_U_22
    _atom_site_aniso_U_33
    _atom_site_aniso_U_12
    _atom_site_aniso_U_13
    _atom_site_aniso_U_23
    Zr 0.01895(7) 0.02612(7) 0.02593(7) -0.00195(5) 0.00175(5) -0.00244(5)
    N1 0.0233(6) 0.0322(7) 0.0333(6) -0.0023(5) 0.0047(5) 0.0056(5)
    N2 0.0207(6) 0.0368(7) 0.0331(7) 0.0001(5) -0.0010(5) -0.0091(6)
    N3 0.0277(6) 0.0310(6) 0.0293(6) -0.0040(5) -0.0004(5) 0.0010(5)
    N4 0.0201(6) 0.0367(7) 0.0314(6) -0.0039(5) 0.0022(5) -0.0038(5)
    Si1 0.0265(2) 0.0259(2) 0.0356(2) -0.00213(16) -0.00132(17) 0.00063(17)
    Si2 0.02662(19) 0.0296(2) 0.02508(19) -0.00250(16) -0.00016(16) -0.00074(16)
    Si3 0.0355(2) 0.0320(2) 0.0335(2) 0.00130(18) 0.00282(19) 0.00533(18)
    C1 0.0315(8) 0.0440(9) 0.0450(10) -0.0025(7) 0.0093(7) 0.0153(8)
    C2 0.0243(7) 0.0475(10) 0.0412(9) 0.0053(7) -0.0011(6) -0.0145(8)
    C3 0.0352(8) 0.0383(8) 0.0295(8) -0.0074(7) -0.0037(6) -0.0029(7)
    C4 0.0264(8) 0.0383(9) 0.0482(10) -0.0090(7) 0.0090(7) 0.0055(8)
    C5 0.0206(7) 0.0563(11) 0.0372(9) -0.0022(7) 0.0053(6) -0.0089(8)
    C6 0.0233(7) 0.0430(9) 0.0380(9) -0.0065(7) -0.0058(6) -0.0052(7)
    C7 0.0610(14) 0.0767(16) 0.0600(13) 0.0338(12) -0.0199(11) -0.0094(12)
    C8 0.0627(14) 0.0414(11) 0.0969(19) -0.0193(10) 0.0106(13) -0.0183(12)
    C9 0.0580(12) 0.0409(10) 0.0470(11) 0.0056(9) 0.0205(9) -0.0002(8)
    C10 0.0489(11) 0.0676(13) 0.0307(9) -0.0012(10) 0.0073(8) 0.0052(9)
    C11 0.0326(9) 0.0530(11) 0.0433(10) 0.0031(8) -0.0063(7) 0.0083(8)
    C12 0.0477(11) 0.0303(8) 0.0595(12) -0.0051(8) 0.0075(9) -0.0054(8)
    C13 0.0523(12) 0.0595(13) 0.0644(13) 0.0087(10) -0.0095(10) 0.0215(11)
    C14 0.0650(13) 0.0348(9) 0.0573(12) -0.0100(9) 0.0060(10) 0.0016(9)
    C15 0.0521(12) 0.0534(11) 0.0425(10) 0.0007(9) 0.0142(9) 0.0079(9)
    C16 0.0290(8) 0.0441(10) 0.0465(10) -0.0095(7) 0.0061(7) -0.0078(8)
_geom_special_details
;
All e.s.d.'s (except the e.s.d. in the dihedral angle between two l.s. planes)
are estimated using the full covariance matrix. The cell e.s.d.'s are taken
into account individually in the estimation of e.s.d.'s in distances, angles
and torsion angles; correlations between e.s.d.'s in cell parameters are only
used when they are defined by crystal symmetry. An approximate (isotropic)
treatment of cell e.s.d.'s is used for estimating e.s.d.'s involving l.s.
planes.
;
loop_
    _geom_bond_atom_site_label_1
    _geom_bond_atom_site_label_2
    _geom_bond_site_symmetry_2
    _geom_bond_distance
    _geom_bond_publ_flag
    Zr N2 . 2.0709(12) ?
    Zr N1 . 2.0715(13) ?
    Zr N3 . 2.0719(13) ?
    Zr C16 . 2.2963(16) ?
    Zr N4 . 2.5383(12) ?
    N1 C1 . 1.4796(19) ?
    N1 Si1 . 1.7278(14) ?
    N2 C2 . 1.4834(19) ?
    N2 Si2 . 1.7242(13) ?
    N3 C3 . 1.484(2) ?
    N3 Si3 . 1.7286(13) ?
    N4 C4 . 1.479(2) ?
    N4 C6 . 1.481(2) ?
    N4 C5 . 1.484(2) ?
    Si1 C7 . 1.856(2) ?
    Si1 C8 . 1.860(2) ?
    Si1 C9 . 1.8628(18) ?
    Si2 C12 . 1.8646(18) ?
    Si2 C11 . 1.8678(17) ?
    Si2 C10 . 1.8690(18) ?
    Si3 C13 . 1.868(2) ?
    Si3 C14 . 1.870(2) ?
    Si3 C15 . 1.8723(19) ?
    C1 C4 . 1.519(2) ?
    C1 H1A . 0.9900 ?
    C1 H1B . 0.9900 ?
    C2 C5 . 1.516(2) ?
    C2 H2A . 0.9900 ?
    C2 H2B . 0.9900 ?
    C3 C6 . 1.520(2) ?
    C3 H3A . 0.9900 ?
    C3 H3B . 0.9900 ?
    C4 H4A . 0.9900 ?
    C4 H4B . 0.9900 ?
    C5 H5A . 0.9900 ?
    C5 H5B . 0.9900 ?
    C6 H6A . 0.9900 ?
    C6 H6B . 0.9900 ?
    C7 H7A . 0.9800 ?
    C7 H7B . 0.9800 ?
    C7 H7C . 0.9800 ?
    C8 H8A . 0.9800 ?
    C8 H8B . 0.9800 ?
    C8 H8C . 0.9800 ?
    C9 H9A . 0.9800 ?
    C9 H9B . 0.9800 ?
    C9 H9C . 0.9800 ?
    C10 H10A . 0.9800 ?
    C10 H10B . 0.9800 ?
    C10 H10C . 0.9800 ?
    C11 H11A . 0.9800 ?
    C11 H11B . 0.9800 ?
    C11 H11C . 0.9800 ?
    C12 H12A . 0.9800 ?
    C12 H12B . 0.9800 ?
    C12 H12C . 0.9800 ?
    C13 H13A . 0.9800 ?
    C13 H13B . 0.9800 ?
    C13 H13C . 0.9800 ?
    C14 H14A . 0.9800 ?
    C14 H14B . 0.9800 ?
    C14 H14C . 0.9800 ?
    C15 H15A . 0.9800 ?
    C15 H15B . 0.9800 ?
    C15 H15C . 0.9800 ?
    C16 H16A . 0.9800 ?
    C16 H16B . 0.9800 ?
    C16 H16C . 0.9800 ?
loop_
    _geom_angle_atom_site_label_1
    _geom_angle_atom_site_label_2
    _geom_angle_atom_site_label_3
    _geom_angle_site_symmetry_1
    _geom_angle_site_symmetry_3
    _geom_angle
    _geom_angle_publ_flag
    N2 Zr N1 . . 113.48(5) ?
    N2 Zr N3 . . 111.87(5) ?
    N1 Zr N3 . . 111.57(5) ?
    N2 Zr C16 . . 107.24(6) ?
    N1 Zr C16 . . 106.40(6) ?
    N3 Zr C16 . . 105.72(6) ?
    N2 Zr N4 . . 73.33(5) ?
    N1 Zr N4 . . 73.43(5) ?
    N3 Zr N4 . . 73.86(5) ?
    C16 Zr N4 . . 179.41(5) ?
    C1 N1 Si1 . . 118.72(11) ?
    C1 N1 Zr . . 114.78(10) ?
    Si1 N1 Zr . . 125.71(7) ?
    C2 N2 Si2 . . 115.83(10) ?
    C2 N2 Zr . . 114.53(10) ?
    Si2 N2 Zr . . 129.64(7) ?
    C3 N3 Si3 . . 120.19(10) ?
    C3 N3 Zr . . 115.11(10) ?
    Si3 N3 Zr . . 124.54(7) ?
    C4 N4 C6 . . 112.92(13) ?
    C4 N4 C5 . . 112.84(13) ?
    C6 N4 C5 . . 111.41(13) ?
    C4 N4 Zr . . 106.52(9) ?
    C6 N4 Zr . . 106.10(9) ?
    C5 N4 Zr . . 106.46(9) ?
    N1 Si1 C7 . . 111.45(9) ?
    N1 Si1 C8 . . 111.34(9) ?
    C7 Si1 C8 . . 108.85(12) ?
    N1 Si1 C9 . . 108.99(8) ?
    C7 Si1 C9 . . 108.40(11) ?
    C8 Si1 C9 . . 107.70(11) ?
    N2 Si2 C12 . . 109.94(8) ?
    N2 Si2 C11 . . 109.44(8) ?
    C12 Si2 C11 . . 110.65(9) ?
    N2 Si2 C10 . . 110.66(8) ?
    C12 Si2 C10 . . 108.57(10) ?
    C11 Si2 C10 . . 107.55(9) ?
    N3 Si3 C13 . . 111.45(9) ?
    N3 Si3 C14 . . 108.66(8) ?
    C13 Si3 C14 . . 107.91(11) ?
    N3 Si3 C15 . . 112.32(8) ?
    C13 Si3 C15 . . 107.59(10) ?
    C14 Si3 C15 . . 108.79(10) ?
    N1 C1 C4 . . 108.61(13) ?
    N1 C1 H1A . . 110.0 ?
    C4 C1 H1A . . 110.0 ?
    N1 C1 H1B . . 110.0 ?
    C4 C1 H1B . . 110.0 ?
    H1A C1 H1B . . 108.3 ?
    N2 C2 C5 . . 108.29(14) ?
    N2 C2 H2A . . 110.0 ?
    C5 C2 H2A . . 110.0 ?
    N2 C2 H2B . . 110.0 ?
    C5 C2 H2B . . 110.0 ?
    H2A C2 H2B . . 108.4 ?
    N3 C3 C6 . . 108.65(13) ?
    N3 C3 H3A . . 110.0 ?
    C6 C3 H3A . . 110.0 ?
    N3 C3 H3B . . 110.0 ?
    C6 C3 H3B . . 110.0 ?
    H3A C3 H3B . . 108.3 ?
    N4 C4 C1 . . 108.64(13) ?
    N4 C4 H4A . . 110.0 ?
    C1 C4 H4A . . 110.0 ?
    N4 C4 H4B . . 110.0 ?
    C1 C4 H4B . . 110.0 ?
    H4A C4 H4B . . 108.3 ?
    N4 C5 C2 . . 107.87(13) ?
    N4 C5 H5A . . 110.1 ?
    C2 C5 H5A . . 110.1 ?
    N4 C5 H5B . . 110.1 ?
    C2 C5 H5B . . 110.1 ?
    H5A C5 H5B . . 108.4 ?
    N4 C6 C3 . . 109.00(13) ?
    N4 C6 H6A . . 109.9 ?
    C3 C6 H6A . . 109.9 ?
    N4 C6 H6B . . 109.9 ?
    C3 C6 H6B . . 109.9 ?
    H6A C6 H6B . . 108.3 ?
    Si1 C7 H7A . . 109.5 ?
    Si1 C7 H7B . . 109.5 ?
    H7A C7 H7B . . 109.5 ?
    Si1 C7 H7C . . 109.5 ?
    H7A C7 H7C . . 109.5 ?
    H7B C7 H7C . . 109.5 ?
    Si1 C8 H8A . . 109.5 ?
    Si1 C8 H8B . . 109.5 ?
    H8A C8 H8B . . 109.5 ?
    Si1 C8 H8C . . 109.5 ?
    H8A C8 H8C . . 109.5 ?
    H8B C8 H8C . . 109.5 ?
    Si1 C9 H9A . . 109.5 ?
    Si1 C9 H9B . . 109.5 ?
    H9A C9 H9B . . 109.5 ?
    Si1 C9 H9C . . 109.5 ?
    H9A C9 H9C . . 109.5 ?
    H9B C9 H9C . . 109.5 ?
    Si2 C10 H10A . . 109.5 ?
    Si2 C10 H10B . . 109.5 ?
    H10A C10 H10B . . 109.5 ?
    Si2 C10 H10C . . 109.5 ?
    H10A C10 H10C . . 109.5 ?
    H10B C10 H10C . . 109.5 ?
    Si2 C11 H11A . . 109.5 ?
    Si2 C11 H11B . . 109.5 ?
    H11A C11 H11B . . 109.5 ?
    Si2 C11 H11C . . 109.5 ?
    H11A C11 H11C . . 109.5 ?
    H11B C11 H11C . . 109.5 ?
    Si2 C12 H12A . . 109.5 ?
    Si2 C12 H12B . . 109.5 ?
    H12A C12 H12B . . 109.5 ?
    Si2 C12 H12C . . 109.5 ?
    H12A C12 H12C . . 109.5 ?
    H12B C12 H12C . . 109.5 ?
    Si3 C13 H13A . . 109.5 ?
    Si3 C13 H13B . . 109.5 ?
    H13A C13 H13B . . 109.5 ?
    Si3 C13 H13C . . 109.5 ?
    H13A C13 H13C . . 109.5 ?
    H13B C13 H13C . . 109.5 ?
    Si3 C14 H14A . . 109.5 ?
    Si3 C14 H14B . . 109.5 ?
    H14A C14 H14B . . 109.5 ?
    Si3 C14 H14C . . 109.5 ?
    H14A C14 H14C . . 109.5 ?
    H14B C14 H14C . . 109.5 ?
    Si3 C15 H15A . . 109.5 ?
    Si3 C15 H15B . . 109.5 ?
    H15A C15 H15B . . 109.5 ?
    Si3 C15 H15C . . 109.5 ?
    H15A C15 H15C . . 109.5 ?
    H15B C15 H15C . . 109.5 ?
    Zr C16 H16A . . 109.5 ?
    Zr C16 H16B . . 109.5 ?
    H16A C16 H16B . . 109.5 ?
    Zr C16 H16C . . 109.5 ?
    H16A C16 H16C . . 109.5 ?
    H16B C16 H16C . . 109.5 ?
loop_
    _geom_torsion_atom_site_label_1
    _geom_torsion_atom_site_label_2
    _geom_torsion_atom_site_label_3
    _geom_torsion_atom_site_label_4
    _geom_torsion_site_symmetry_1
    _geom_torsion_site_symmetry_2
    _geom_torsion_site_symmetry_3
    _geom_torsion_site_symmetry_4
    _geom_torsion
    _geom_torsion_publ_flag
    N2 Zr N1 C1 . . . . -32.96(13) ?
    N3 Zr N1 C1 . . . . 94.52(12) ?
    C16 Zr N1 C1 . . . . -150.64(12) ?
    N4 Zr N1 C1 . . . . 29.95(11) ?
    N2 Zr N1 Si1 . . . . 157.39(8) ?
    N3 Zr N1 Si1 . . . . -75.14(10) ?
    C16 Zr N1 Si1 . . . . 39.70(10) ?
    N4 Zr N1 Si1 . . . . -139.70(10) ?
    N1 Zr N2 C2 . . . . 92.84(12) ?
    N3 Zr N2 C2 . . . . -34.49(13) ?
    C16 Zr N2 C2 . . . . -149.97(12) ?
    N4 Zr N2 C2 . . . . 29.87(11) ?
    N1 Zr N2 Si2 . . . . -86.65(10) ?
    N3 Zr N2 Si2 . . . . 146.03(9) ?
    C16 Zr N2 Si2 . . . . 30.54(12) ?
    N4 Zr N2 Si2 . . . . -149.62(11) ?
    N2 Zr N3 C3 . . . . 92.41(11) ?
    N1 Zr N3 C3 . . . . -35.93(12) ?
    C16 Zr N3 C3 . . . . -151.18(11) ?
    N4 Zr N3 C3 . . . . 28.37(10) ?
    N2 Zr N3 Si3 . . . . -83.04(9) ?
    N1 Zr N3 Si3 . . . . 148.62(8) ?
    C16 Zr N3 Si3 . . . . 33.37(10) ?
    N4 Zr N3 Si3 . . . . -147.08(9) ?
    N2 Zr N4 C4 . . . . 121.87(11) ?
    N1 Zr N4 C4 . . . . 0.34(10) ?
    N3 Zr N4 C4 . . . . -118.70(11) ?
    N2 Zr N4 C6 . . . . -117.57(11) ?
    N1 Zr N4 C6 . . . . 120.91(11) ?
    N3 Zr N4 C6 . . . . 1.87(10) ?
    N2 Zr N4 C5 . . . . 1.21(10) ?
    N1 Zr N4 C5 . . . . -120.31(11) ?
    N3 Zr N4 C5 . . . . 120.65(11) ?
    C1 N1 Si1 C7 . . . . 84.74(16) ?
    Zr N1 Si1 C7 . . . . -105.97(12) ?
    C1 N1 Si1 C8 . . . . -37.01(16) ?
    Zr N1 Si1 C8 . . . . 132.28(12) ?
    C1 N1 Si1 C9 . . . . -155.67(13) ?
    Zr N1 Si1 C9 . . . . 13.62(12) ?
    C2 N2 Si2 C12 . . . . 74.34(14) ?
    Zr N2 Si2 C12 . . . . -106.18(11) ?
    C2 N2 Si2 C11 . . . . -163.93(12) ?
    Zr N2 Si2 C11 . . . . 15.55(12) ?
    C2 N2 Si2 C10 . . . . -45.59(15) ?
    Zr N2 Si2 C10 . . . . 133.89(11) ?
    C3 N3 Si3 C13 . . . . -26.69(15) ?
    Zr N3 Si3 C13 . . . . 148.55(10) ?
    C3 N3 Si3 C14 . . . . -145.46(13) ?
    Zr N3 Si3 C14 . . . . 29.77(12) ?
    C3 N3 Si3 C15 . . . . 94.13(14) ?
    Zr N3 Si3 C15 . . . . -90.64(11) ?
    Si1 N1 C1 C4 . . . . 112.38(14) ?
    Zr N1 C1 C4 . . . . -58.05(17) ?
    Si2 N2 C2 C5 . . . . 120.48(13) ?
    Zr N2 C2 C5 . . . . -59.08(16) ?
    Si3 N3 C3 C6 . . . . 119.29(13) ?
    Zr N3 C3 C6 . . . . -56.37(16) ?
    C6 N4 C4 C1 . . . . -144.45(14) ?
    C5 N4 C4 C1 . . . . 88.09(15) ?
    Zr N4 C4 C1 . . . . -28.38(15) ?
    N1 C1 C4 N4 . . . . 54.78(18) ?
    C4 N4 C5 C2 . . . . -146.42(14) ?
    C6 N4 C5 C2 . . . . 85.33(15) ?
    Zr N4 C5 C2 . . . . -29.91(15) ?
    N2 C2 C5 N4 . . . . 56.44(17) ?
    C4 N4 C6 C3 . . . . 86.62(16) ?
    C5 N4 C6 C3 . . . . -145.17(14) ?
    Zr N4 C6 C3 . . . . -29.71(15) ?
    N3 C3 C6 N4 . . . . 54.96(18) ?
