# Supplementary material for: {N,N-Bis[2-(trimethyl­silylamino)eth­yl]-N′-(trimethyl­silyl)ethane-1,2-diamin­ato(3–)-κ4 N}methyl­zirconium(IV)
Source: Acta Crystallogr Sect E Struct Rep Online. 2008 Feb 15;64(Pt 3):m477. doi: 10.1107/S160053680800425X (PMC2960865; doi:10.1107/S160053680800425X)
Supplement: Supplementary file 2 [file e-64-0m477-Isup2.hkl]

# 
# h,k,l, Fc-squared, Fo-squared, sigma(Fo-squared) and status flag 
# 
data_I
_shelx_title ' RW459Zr in Pbca' 
_shelx_refln_list_code          4 
_shelx_F_calc_maximum      501.87 
_exptl_crystal_F_000      1984.00 
_reflns_d_resolution_high  0.7300 
 
loop_ 
 _symmetry_equiv_pos_as_xyz 
 'x, y, z' 
 '-x+1/2, -y, z+1/2' 
 '-x, y+1/2, -z+1/2' 
 'x+1/2, -y+1/2, -z' 
 '-x, -y, -z' 
 'x-1/2, y, -z-1/2' 
 'x, -y-1/2, z-1/2' 
 '-x-1/2, y-1/2, z' 
 
_cell_length_a    15.6018 
_cell_length_b    18.0682 
_cell_length_c    18.3745 
_cell_angle_alpha  90.000 
_cell_angle_beta   90.000 
_cell_angle_gamma  90.000 
 
_shelx_F_squared_multiplier     1.000 
 
loop_ 
 _refln_index_h 
 _refln_index_k 
 _refln_index_l 
 _refln_F_squared_calc 
 _refln_F_squared_meas 
 _refln_F_squared_sigma 
 _refln_observed_status 
   2   0   0    37912.06    39227.34    506.29 o 
   4   0   0    55312.51    57207.03    650.31 o 
   6   0   0    26008.60    28701.45    371.96 o 
   8   0   0    31327.74    30159.14    336.11 o 
  10   0   0     2006.91     1813.77     57.03 o 
  12   0   0    29384.36    29718.43    339.28 o 
  14   0   0      208.34      283.44     33.39 o 
  16   0   0    23178.17    22029.69    356.00 o 
  18   0   0       29.54       82.76     47.89 o 
  20   0   0     9998.02    10642.91    239.13 o 
   2   1   0   251875.59   237165.56   5859.26 o 
   4   1   0     1231.66      981.96     19.46 o 
   6   1   0    92911.20    96652.48    616.45 o 
   8   1   0    16567.33    18505.19    135.90 o 
  10   1   0     8227.42     8395.69    108.58 o 
  12   1   0       54.64       74.22     16.34 o 
  14   1   0    33098.98    31384.80    395.14 o 
  16   1   0     1721.11     1513.28     55.72 o 
  18   1   0     6836.39     6880.52    160.68 o 
  20   1   0      669.63      689.43     53.78 o 
   0   2   0   185394.38   183350.78   5496.89 o 
   2   2   0    32430.30    35089.49    219.49 o 
   4   2   0     1931.06     1824.58     20.97 o 
   6   2   0    10390.38    11440.84     90.99 o 
   8   2   0     9977.59     9695.82     79.29 o 
  10   2   0      213.37      228.42     14.06 o 
  12   2   0     7456.14     7765.57     85.49 o 
  14   2   0      408.73      448.55     28.03 o 
  16   2   0     6069.57     6087.75    107.10 o 
  18   2   0      432.41      461.41     44.60 o 
  20   2   0     4958.14     5004.51    110.57 o 
   2   3   0    17768.71    19016.36    121.77 o 
   4   3   0     5902.37     6175.78     47.76 o 
   6   3   0    23223.87    23813.06    156.91 o 
   8   3   0     1383.19     1114.72     21.56 o 
  10   3   0    18876.13    18684.11    145.73 o 
  12   3   0      152.60      164.67     18.07 o 
  14   3   0     1840.78     1756.97     42.77 o 
  16   3   0     1736.73     1579.22     56.95 o 
  18   3   0     1110.40     1132.46     56.70 o 
  20   3   0      990.02     1064.81     59.70 o 
   0   4   0    40453.83    42717.94    377.23 o 
   2   4   0     5807.27     6346.47     47.08 o 
   4   4   0    41957.98    44299.66    277.28 o 
   6   4   0     5586.30     5872.36     53.93 o 
   8   4   0    24955.21    25433.18    171.28 o 
  10   4   0     2174.13     2357.48     32.95 o 
  12   4   0     4942.95     4856.84     64.69 o 
  14   4   0       27.83       26.05     18.28 o 
  16   4   0      986.08      981.42     49.90 o 
  18   4   0      749.01      725.28     52.18 o 
  20   4   0     1251.45     1059.08     59.20 o 
   2   5   0     9872.03    10992.35     76.45 o 
   4   5   0     8806.46     9555.52     70.34 o 
   6   5   0    32077.43    33765.61    218.80 o 
   8   5   0     2584.38     2581.40     32.94 o 
  10   5   0    15555.80    15701.04    117.31 o 
  12   5   0     1524.81     1515.39     37.68 o 
  14   5   0     1853.47     1687.55     48.47 o 
  16   5   0      422.60      385.58     36.33 o 
  18   5   0      134.16      101.35     33.48 o 
  20   5   0       42.63      107.94     37.24 o 
   0   6   0      837.89     1308.21     36.53 o 
   2   6   0     5540.34     5753.34     53.60 o 
   4   6   0       63.94       17.15      8.04 o 
   6   6   0     3450.42     3647.95     38.41 o 
   8   6   0      335.54      433.61     18.70 o 
  10   6   0     9858.72     9272.17     79.06 o 
  12   6   0     2155.82     2301.42     44.93 o 
  14   6   0       62.25       72.88     23.01 o 
  16   6   0      524.72      557.85     43.92 o 
  18   6   0        1.35      -27.72     27.72 o 
  20   6   0       20.78        6.12     33.43 o 
   2   7   0      121.34       11.55      8.58 o 
   4   7   0     5215.74     5503.44     48.24 o 
   6   7   0      290.67      364.76     20.64 o 
   8   7   0     7758.42     7459.33     65.98 o 
  10   7   0      667.98      599.56     21.99 o 
  12   7   0     2722.95     2673.62     72.88 o 
  14   7   0     1054.44     1053.01     45.88 o 
  16   7   0       56.39       75.98     28.35 o 
  18   7   0        9.39      -23.39     28.85 o 
  20   7   0      293.55      369.00     43.85 o 
   0   8   0    39222.11    41514.03    371.74 o 
   2   8   0     7750.89     8065.65     63.03 o 
   4   8   0       13.71        0.62      8.96 o 
   6   8   0        1.40       -1.04     10.14 o 
   8   8   0     3171.69     3303.39     40.75 o 
  10   8   0     2681.45     2529.09     37.70 o 
  12   8   0      521.42      514.54     28.77 o 
  14   8   0        2.97       -7.01     21.18 o 
  16   8   0       99.51       21.70     28.05 o 
  18   8   0     1466.40     1440.98     79.62 o 
  20   8   0        1.06      -13.83     39.96 o 
   2   9   0       15.02       -8.54      8.54 o 
   4   9   0      353.70      451.57     18.97 o 
   6   9   0     1131.43     1009.85     23.73 o 
   8   9   0     3272.34     3204.54     40.95 o 
  10   9   0     5675.91     5767.75     60.24 o 
  12   9   0     3399.83     3353.67     53.78 o 
  14   9   0     1997.28     1959.87     53.21 o 
  16   9   0       25.95        9.75     28.53 o 
  18   9   0      420.14      458.86     55.91 o 
   0  10   0    11131.34    10245.49    125.92 o 
   2  10   0     2820.99     3135.05     36.44 o 
   4  10   0    30337.77    29687.84    198.43 o 
   6  10   0      132.65       49.23     15.27 o 
   8  10   0     5026.89     5102.67     54.70 o 
  10  10   0     5380.72     5535.50     60.15 o 
  12  10   0    11164.53    11318.59    107.98 o 
  14  10   0      240.88      218.20     27.83 o 
  16  10   0     6150.15     5953.55    108.75 o 
  18  10   0      404.30      334.49     49.02 o 
   2  11   0    57894.16    58471.25    370.49 o 
   4  11   0     1059.18     1162.15     25.18 o 
   6  11   0     9711.42     9373.24     79.91 o 
   8  11   0     1277.80     1206.59     28.65 o 
  10  11   0    12166.56    12110.06    102.86 o 
  12  11   0     5734.11     5645.23     71.16 o 
  14  11   0     7403.98     7656.22    120.13 o 
  16  11   0        2.11       24.07     35.62 o 
  18  11   0     2120.05     2226.81     86.70 o 
   0  12   0    23700.84    24321.08    236.34 o 
   2  12   0      331.78      249.25     14.16 o 
   4  12   0    37629.14    37914.54    251.05 o 
   6  12   0     4109.95     4076.62     47.76 o 
   8  12   0     3241.15     3275.58     44.48 o 
  10  12   0     2610.92     2808.99     47.48 o 
  12  12   0     4640.57     4560.75     69.04 o 
  14  12   0      237.42      195.05     31.53 o 
  16  12   0     4611.30     4865.86    125.04 o 
  18  12   0      238.41      206.48     45.80 o 
   2  13   0    14429.67    15471.54    126.36 o 
   4  13   0     6538.66     6199.65     60.36 o 
   6  13   0     3770.13     3653.02     49.81 o 
   8  13   0      561.59      530.92     26.14 o 
  10  13   0     3840.80     3858.47     56.41 o 
  12  13   0       53.64        5.30     20.42 o 
  14  13   0      488.21      522.63     75.68 o 
  16  13   0      352.19      271.76     45.78 o 
  18  13   0     1707.29     1986.03     86.45 o 
   0  14   0     1655.21     1810.81     45.97 o 
   2  14   0      394.26      386.00     24.26 o 
   4  14   0     6888.00     6956.34     72.53 o 
   6  14   0     1987.29     1875.07     37.19 o 
   8  14   0     4737.92     4800.52     62.32 o 
  10  14   0     1083.72     1071.53     34.88 o 
  12  14   0      944.35      857.59     48.15 o 
  14  14   0       18.20      -24.26     28.98 o 
  16  14   0      976.63      974.42     65.63 o 
   2  15   0     2863.51     2704.28     63.16 o 
   4  15   0      272.67      261.29     20.79 o 
   6  15   0     5446.29     5389.56     71.74 o 
   8  15   0      377.26      396.28     27.15 o 
  10  15   0     5988.49     6028.06     84.64 o 
  12  15   0      492.68      538.34     41.57 o 
  14  15   0      869.70      913.45     75.19 o 
  16  15   0      676.64      667.42     96.62 o 
   0  16   0     4885.38     4799.90    188.52 o 
   2  16   0      810.94      799.33     43.06 o 
   4  16   0     5049.14     4945.50     88.64 o 
   6  16   0      164.85      130.57     27.12 o 
   8  16   0     6763.52     6868.72     96.59 o 
  10  16   0        1.31       -3.23     22.43 o 
  12  16   0     5532.71     5762.35    173.98 o 
  14  16   0      214.27      215.68     52.61 o 
  16  16   0     2634.25     2674.15    158.06 o 
   2  17   0     9977.70    10083.88    139.91 o 
   4  17   0     1611.00     1481.23     52.53 o 
   6  17   0     4227.94     4127.79    110.20 o 
   8  17   0      199.90      142.08     47.26 o 
  10  17   0     7917.41     8201.28    128.31 o 
  12  17   0     1173.96     1208.40    102.27 o 
  14  17   0     4216.37     4594.54    154.52 o 
   0  18   0     8426.55     8567.99    218.19 o 
   2  18   0     1596.72     1512.47     54.96 o 
   4  18   0     8995.62     9172.39    135.43 o 
   6  18   0       60.89       63.61     28.90 o 
   8  18   0     3837.27     3921.58     85.40 o 
  10  18   0     1094.77      961.03     51.32 o 
  12  18   0     4927.49     5155.15    198.36 o 
  14  18   0      649.00      757.22    116.31 o 
   2  19   0     5424.03     5616.99    110.51 o 
   4  19   0       13.59       10.07     27.11 o 
   6  19   0     2814.53     2780.06     74.70 o 
   8  19   0       54.33        2.83     29.40 o 
  10  19   0     1912.42     1982.84     79.01 o 
  12  19   0      832.25      811.17     80.78 o 
   0  20   0       17.63      -36.57     36.57 o 
   2  20   0        0.31      -28.57     28.57 o 
   4  20   0     1490.65     1556.06     66.51 o 
   6  20   0      270.76      265.16     37.03 o 
   8  20   0      729.55      799.83     53.91 o 
  10  20   0        3.27        3.44     43.31 o 
  12  20   0       19.74       65.38     76.14 o 
   2  21   0      382.36      364.49     47.14 o 
   4  21   0     1130.88     1159.14     57.27 o 
   6  21   0      199.59      157.85     36.64 o 
   8  21   0       79.16       24.69     34.17 o 
  10  21   0       22.78        4.31     40.12 o 
   0  22   0     2094.82     2288.82    103.13 o 
   2  22   0        9.20      -30.26     30.26 o 
   4  22   0      160.91      181.77     37.15 o 
   6  22   0        8.25       -4.08     32.17 o 
   8  22   0        4.44       24.45     34.33 o 
   2  23   0      513.80      524.52     47.39 o 
   4  23   0       11.26       42.78     35.11 o 
   6  23   0      495.39      489.35     47.09 o 
   0  24   0      495.21      432.19     66.74 o 
   2  24   0      527.74      690.78     53.65 o 
   4  24   0      682.22      625.46     62.80 o 
   1   1   1      828.02      847.91      6.18 o 
   2   1   1     1780.21     1818.39     11.72 o 
   3   1   1    13902.32    14864.47     70.82 o 
   4   1   1     4195.19     4441.00     25.99 o 
   5   1   1      690.79      749.04     11.94 o 
   6   1   1     4527.54     4550.70     28.27 o 
   7   1   1    11627.15    12231.39     63.99 o 
   8   1   1     1093.43     1116.07     14.80 o 
   9   1   1     5414.27     4893.39     37.07 o 
  10   1   1      372.25      317.20     12.63 o 
  11   1   1      650.45      688.87     16.56 o 
  12   1   1       54.14       31.60     10.94 o 
  13   1   1      340.46      325.87     19.20 o 
  14   1   1      646.83      597.30     23.96 o 
  15   1   1     1026.21     1057.18     29.72 o 
  16   1   1       13.33       -0.47     18.87 o 
  17   1   1        0.34       13.11     22.81 o 
  18   1   1        0.28       25.27     21.28 o 
  19   1   1     1316.36     1440.33     47.96 o 
  20   1   1       13.35       50.31     25.56 o 
  21   1   1       73.50       94.72     27.29 o 
   0   2   1    10248.59    11129.73     91.56 o 
   1   2   1    11860.90    12582.00     57.56 o 
   2   2   1    23448.33    24533.50    108.96 o 
   3   2   1     1358.76     1318.99     13.25 o 
   4   2   1    16946.09    17300.39     97.01 o 
   5   2   1    22063.17    22840.08    105.03 o 
   6   2   1     4037.71     4342.69     28.73 o 
   7   2   1      848.13      556.54     11.15 o 
   8   2   1     1872.55     1723.73     17.60 o 
   9   2   1     7742.54     7575.10     46.17 o 
  10   2   1       74.91       80.66      7.74 o 
  11   2   1     4733.45     4438.38     36.89 o 
  12   2   1     2415.59     2178.58     29.73 o 
  13   2   1      643.41      658.76     21.05 o 
  14   2   1      169.54      145.23     16.51 o 
  15   2   1      188.47      165.30     18.93 o 
  16   2   1       23.42       16.41     18.65 o 
  17   2   1     2859.36     2701.39     51.92 o 
  18   2   1       82.91       50.06     22.43 o 
  19   2   1       35.71       45.24     23.57 o 
  20   2   1      838.54      926.81     47.46 o 
  21   2   1     2390.93     2568.19     59.56 o 
   1   3   1     6163.54     6622.68     33.84 o 
   2   3   1    19720.40    20754.87     93.65 o 
   3   3   1      522.20      560.37      9.54 o 
   4   3   1     6005.18     6543.37     35.34 o 
   5   3   1      808.78     1165.54     12.90 o 
   6   3   1    10657.16    10241.17     53.31 o 
   7   3   1    13900.80    13889.81     70.14 o 
   8   3   1       29.39       17.40      6.39 o 
   9   3   1     4599.14     3907.16     29.15 o 
  10   3   1        6.76        8.31      7.19 o 
  11   3   1     2542.61     2473.00     32.03 o 
  12   3   1       72.30       54.17     11.31 o 
  13   3   1      503.14      432.67     17.89 o 
  14   3   1      187.29      156.98     15.94 o 
  15   3   1     1549.25     1498.22     33.00 o 
  16   3   1        0.92       13.77     18.66 o 
  17   3   1        3.84      -18.98     18.98 o 
  18   3   1      286.87      270.52     26.13 o 
  19   3   1     1670.71     1630.66     45.82 o 
  20   3   1      131.02      130.21     26.97 o 
  21   3   1      142.37      120.96     30.25 o 
   0   4   1    31923.97    33409.16    209.37 o 
   1   4   1     6283.66     6769.38     35.55 o 
   2   4   1     1865.98     1802.84     14.66 o 
   3   4   1     1206.57      956.11     16.30 o 
   4   4   1    16051.47    16215.30     77.15 o 
   5   4   1     6399.51     6398.01     36.40 o 
   6   4   1     2790.06     3060.27     23.10 o 
   7   4   1       47.56        7.88      6.03 o 
   8   4   1      730.20      488.45     12.41 o 
   9   4   1     1361.14     1313.88     17.49 o 
  10   4   1      172.44      211.68     10.30 o 
  11   4   1       19.71       18.24      8.58 o 
  12   4   1     3304.58     3246.89     37.81 o 
  13   4   1      811.35      749.39     22.53 o 
  14   4   1       48.31       40.32     14.13 o 
  15   4   1     2056.21     1936.15     39.02 o 
  16   4   1     3356.35     3098.95     53.35 o 
  17   4   1     1024.80     1048.40     37.62 o 
  18   4   1      243.51      181.43     24.83 o 
  19   4   1      149.80      146.57     25.19 o 
  20   4   1      676.81      638.24     39.46 o 
  21   4   1      680.33      779.81     77.10 o 
   1   5   1    20611.51    21540.33     98.12 o 
   2   5   1    19824.64    20267.59     93.29 o 
   3   5   1      424.15      522.92      9.88 o 
   4   5   1       24.90       -1.30      4.98 o 
   5   5   1      961.65      739.60     12.24 o 
   6   5   1     2240.92     1793.12     17.97 o 
   7   5   1       76.69       63.33      6.85 o 
   8   5   1      622.63      594.62     13.40 o 
   9   5   1      189.30      266.48     10.27 o 
  10   5   1     9289.66     9212.82     56.41 o 
  11   5   1     5310.09     5281.15     40.40 o 
  12   5   1     2251.43     2339.59     29.85 o 
  13   5   1      336.39      368.67     18.11 o 
  14   5   1    13567.21    13149.29     97.94 o 
  15   5   1      890.35      863.09     30.26 o 
  16   5   1      419.58      457.76     27.32 o 
  17   5   1      601.12      571.64     30.48 o 
  18   5   1     2191.02     2107.25     48.98 o 
  19   5   1       21.40      -11.85     21.98 o 
  20   5   1      718.15      802.87     38.79 o 
   0   6   1    49448.27    52592.82    326.16 o 
   1   6   1     6118.40     6263.14     37.01 o 
   2   6   1     2979.37     2958.51     20.62 o 
   3   6   1    12396.19    12557.27     64.30 o 
   4   6   1     9538.95     9383.50     49.93 o 
   5   6   1     3220.72     3170.98     24.07 o 
   6   6   1       61.22       79.40      7.13 o 
   7   6   1       38.16       65.19      7.37 o 
   8   6   1     6909.41     6333.74     48.64 o 
   9   6   1     1223.72     1280.05     18.15 o 
  10   6   1        1.47       10.50      8.20 o 
  11   6   1        9.96       26.77      9.59 o 
  12   6   1    17134.22    17213.17    105.05 o 
  13   6   1     2190.05     2145.32     34.97 o 
  14   6   1      726.55      761.39     25.47 o 
  15   6   1     2195.86     2197.02     41.46 o 
  16   6   1    10093.26     9803.36     95.09 o 
  17   6   1      940.98      918.25     35.52 o 
  18   6   1      844.25      925.02     50.34 o 
  19   6   1      186.27      149.02     25.52 o 
  20   6   1      684.98      707.20     37.04 o 
   1   7   1     2119.68     2011.76     16.65 o 
   2   7   1    17763.19    18429.92     87.53 o 
   3   7   1     8591.96     8425.51     45.78 o 
   4   7   1      648.89      679.01     12.58 o 
   5   7   1    14010.36    14202.64     72.42 o 
   6   7   1    12783.30    12878.68     67.82 o 
   7   7   1     2995.89     3101.89     26.16 o 
   8   7   1       98.57       82.59      8.38 o 
   9   7   1     4511.65     4601.36     34.89 o 
  10   7   1    19065.20    19106.67     99.11 o 
  11   7   1     8615.51     8669.28     58.44 o 
  12   7   1        7.87       -0.57     11.11 o 
  13   7   1      140.99      194.57     16.22 o 
  14   7   1    10247.53     9952.05     88.81 o 
  15   7   1     3728.18     3523.62     52.51 o 
  16   7   1     1302.48     1325.09     36.20 o 
  17   7   1      283.62      261.24     25.13 o 
  18   7   1     2449.84     2450.43     52.69 o 
  19   7   1      699.21      750.46     36.82 o 
  20   7   1      466.27      527.79     33.60 o 
   0   8   1    20036.52    21330.16    199.91 o 
   1   8   1    23471.21    23412.71    109.35 o 
   2   8   1     4291.20     4648.65     30.48 o 
   3   8   1    11371.29    11401.39     61.24 o 
   4   8   1    10706.51    10983.93     58.67 o 
   5   8   1    26954.47    27434.71    129.60 o 
   6   8   1     1664.09     1766.24     19.90 o 
   7   8   1     9038.64     8845.78     52.55 o 
   8   8   1    16814.72    16750.61     87.57 o 
   9   8   1     8106.89     8399.61     52.62 o 
  10   8   1      359.92      353.21     13.37 o 
  11   8   1     5943.23     5894.30     45.48 o 
  12   8   1     3858.66     3931.98     45.92 o 
  13   8   1     5607.23     5431.20     55.11 o 
  14   8   1       17.14       15.73     14.43 o 
  15   8   1      789.04      875.93     31.34 o 
  16   8   1     2446.07     2411.21     55.39 o 
  17   8   1     4638.36     4551.09     68.35 o 
  18   8   1      484.53      444.75     29.93 o 
  19   8   1      172.14      176.02     26.09 o 
  20   8   1     1756.40     1788.57     54.56 o 
   1   9   1     7890.68     7707.24     43.60 o 
   2   9   1     6464.79     6614.81     39.27 o 
   3   9   1    23231.21    23498.63    112.04 o 
   4   9   1     3966.71     4018.55     29.32 o 
   5   9   1    20996.83    21281.78    104.52 o 
   6   9   1    18474.23    18803.79     95.03 o 
   7   9   1    20863.00    20708.77    104.32 o 
   8   9   1     1922.36     1922.27     23.97 o 
   9   9   1    15309.00    15101.96     82.67 o 
  10   9   1     5242.15     5415.74     41.06 o 
  11   9   1     8814.63     8720.89     59.39 o 
  12   9   1      160.68      165.87     14.40 o 
  13   9   1     2555.18     2433.67     37.69 o 
  14   9   1      384.92      374.82     20.29 o 
  15   9   1     6560.66     6560.68     73.69 o 
  16   9   1      593.49      611.11     30.22 o 
  17   9   1       82.87      110.36     23.23 o 
  18   9   1     1162.25     1214.10     44.90 o 
  19   9   1     3369.82     3479.74     69.45 o 
   0  10   1    12911.58    13218.33     96.54 o 
   1  10   1    15883.94    16203.41     81.25 o 
   2  10   1     3007.51     2998.21     24.27 o 
   3  10   1     2942.04     3004.00     25.51 o 
   4  10   1    15952.22    16135.57     82.71 o 
   5  10   1    13388.06    13492.98     72.32 o 
   6  10   1     3810.12     3679.16     33.74 o 
   7  10   1     8195.22     8397.64     52.33 o 
   8  10   1     4548.46     4650.08     36.32 o 
   9  10   1     5505.87     5491.61     41.34 o 
  10  10   1     1051.98      939.72     19.51 o 
  11  10   1     4224.63     4106.28     38.20 o 
  12  10   1      566.97      558.19     20.88 o 
  13  10   1     3425.19     3510.20     44.98 o 
  14  10   1        0.41       -9.76     15.82 o 
  15  10   1      786.17      791.66     30.54 o 
  16  10   1      220.93      210.95     24.15 o 
  17  10   1     3015.41     3144.35     62.33 o 
  18  10   1        1.63      -23.26     23.26 o 
  19  10   1      537.81      564.71     40.23 o 
   1  11   1     2691.43     2828.51     24.62 o 
   2  11   1    16677.01    16607.04     86.97 o 
   3  11   1      591.69      677.91     14.35 o 
   4  11   1        0.68        3.98      7.42 o 
   5  11   1     2268.77     2385.59     23.97 o 
   6  11   1     7734.45     7753.80     49.35 o 
   7  11   1     1514.94     1547.04     21.32 o 
   8  11   1      949.64      890.63     20.99 o 
   9  11   1      260.39      266.53     12.53 o 
  10  11   1     2275.02     2331.86     27.76 o 
  11  11   1     1914.78     1959.53     27.69 o 
  12  11   1      723.69      757.61     24.32 o 
  13  11   1     1453.73     1490.65     33.72 o 
  14  11   1      803.40      747.97     30.65 o 
  15  11   1      849.84      939.95     35.88 o 
  16  11   1        1.62       17.51     23.04 o 
  17  11   1      168.80      106.21     33.25 o 
  18  11   1      819.57      856.12     44.04 o 
  19  11   1      307.01      285.29     34.33 o 
   0  12   1     7416.82     7043.49     61.98 o 
   1  12   1      525.34      607.29     13.82 o 
   2  12   1      497.57      505.30     13.89 o 
   3  12   1     1308.81     1301.82     18.05 o 
   4  12   1     8674.50     8460.89     51.61 o 
   5  12   1      449.87      405.69     13.94 o 
   6  12   1     1005.11      955.27     18.68 o 
   7  12   1      361.89      297.10     16.01 o 
   8  12   1      211.83      216.67     12.48 o 
   9  12   1      261.15      250.39     13.57 o 
  10  12   1     1682.31     1661.54     26.09 o 
  11  12   1        0.86      -11.95     11.95 o 
  12  12   1     2216.45     2140.88     34.21 o 
  13  12   1        0.48      -14.19     18.90 o 
  14  12   1        0.77      -18.43     18.43 o 
  15  12   1      534.52      588.89     34.02 o 
  16  12   1     1106.97     1103.71     42.21 o 
  17  12   1       11.95       26.21     26.52 o 
  18  12   1      120.89      161.18     34.40 o 
   1  13   1      587.39      495.41     13.71 o 
   2  13   1      377.94      361.79     12.97 o 
   3  13   1       41.30       54.45      9.20 o 
   4  13   1     4109.96     4009.60     36.58 o 
   5  13   1        0.33       -0.70      8.87 o 
   6  13   1        4.30       -8.29      9.33 o 
   7  13   1      452.59      489.10     17.12 o 
   8  13   1      354.19      329.68     14.24 o 
   9  13   1      234.22      224.58     14.46 o 
  10  13   1     1302.34     1335.92     25.51 o 
  11  13   1      167.46      170.47     15.86 o 
  12  13   1      707.57      681.84     25.96 o 
  13  13   1        1.79      -16.84     16.84 o 
  14  13   1     1373.15     1288.57     39.24 o 
  15  13   1       77.62      104.01     24.55 o 
  16  13   1       16.23      -26.59     26.59 o 
  17  13   1      447.69      468.49     46.69 o 
  18  13   1      120.78       77.46     33.08 o 
   0  14   1     3101.68     2902.69     46.42 o 
   1  14   1      495.03      539.03     17.31 o 
   2  14   1      404.79      392.28     16.41 o 
   3  14   1      491.69      489.73     16.59 o 
   4  14   1      465.41      486.37     17.03 o 
   5  14   1       29.13       11.76     10.87 o 
   6  14   1     1907.35     1911.38     25.76 o 
   7  14   1      729.26      742.15     20.08 o 
   8  14   1       10.61      -11.63     11.63 o 
   9  14   1       47.47       26.61     12.35 o 
  10  14   1        0.07      -11.84     11.84 o 
  11  14   1       81.27       27.39     15.28 o 
  12  14   1       63.72       48.32     18.23 o 
  13  14   1      263.63      261.17     26.54 o 
  14  14   1       28.37        2.22     21.65 o 
  15  14   1       58.94       27.50     25.70 o 
  16  14   1      177.00      191.29     33.33 o 
  17  14   1        1.71      -31.50     31.50 o 
   1  15   1      196.63      213.35     14.64 o 
   2  15   1     4054.98     3871.47     42.72 o 
   3  15   1      150.96      137.52     16.92 o 
   4  15   1      142.70      177.22     14.76 o 
   5  15   1      704.38      661.25     27.18 o 
   6  15   1       32.18       20.90     12.55 o 
   7  15   1        5.46       -4.93     12.56 o 
   8  15   1     1281.37     1290.70     27.59 o 
   9  15   1      455.22      502.95     21.23 o 
  10  15   1      121.56      129.03     16.22 o 
  11  15   1        0.34      -11.12     15.81 o 
  12  15   1       36.01       34.59     19.35 o 
  13  15   1      447.51      512.43     30.69 o 
  14  15   1      109.07       63.92     25.85 o 
  15  15   1      139.88      146.61     35.61 o 
  16  15   1      120.26      106.70     36.08 o 
   0  16   1     3308.75     3133.91     94.06 o 
   1  16   1      746.36      670.28     28.57 o 
   2  16   1        0.91      -16.06     16.06 o 
   3  16   1      172.52      151.22     19.28 o 
   4  16   1      927.56      929.72     30.44 o 
   5  16   1      865.64      908.34     30.36 o 
   6  16   1      157.42      143.48     18.07 o 
   7  16   1      121.56      105.76     17.71 o 
   8  16   1      100.43      105.57     19.45 o 
   9  16   1       53.58       30.89     20.35 o 
  10  16   1      740.20      781.63     30.71 o 
  11  16   1       18.10       68.45     19.46 o 
  12  16   1     1205.61     1268.98     45.46 o 
  13  16   1      204.63      204.63     48.05 o 
  14  16   1      131.43       71.90     36.53 o 
  15  16   1       71.77       81.36     39.81 o 
  16  16   1      536.53      581.08     56.57 o 
   1  17   1      343.38      299.23     22.37 o 
   2  17   1     1959.63     1835.08     40.37 o 
   3  17   1       67.55       48.84     18.67 o 
   4  17   1      440.94      454.30     26.18 o 
   5  17   1      307.36      266.25     22.82 o 
   6  17   1      510.47      475.83     26.42 o 
   7  17   1      288.86      214.58     28.78 o 
   8  17   1       19.78       -6.87     19.57 o 
   9  17   1      271.91      258.43     22.80 o 
  10  17   1      651.96      709.95     32.99 o 
  11  17   1      202.78      200.74     25.44 o 
  12  17   1      108.73       61.66     28.74 o 
  13  17   1       41.60       -2.30     34.86 o 
  14  17   1     1518.24     1655.97     78.50 o 
  15  17   1       63.15       72.87    134.30 o 
   0  18   1      494.07      459.83     37.60 o 
   1  18   1     1563.26     1437.13     47.05 o 
   2  18   1       40.73       10.63     18.76 o 
   3  18   1      888.11      862.85     32.79 o 
   4  18   1     2362.57     2336.92     52.99 o 
   5  18   1     2190.58     2117.33     44.70 o 
   6  18   1      811.73      826.26     36.53 o 
   7  18   1      132.27       91.73     20.82 o 
   8  18   1     2077.17     2088.00     45.80 o 
   9  18   1     1265.53     1282.38     39.39 o 
  10  18   1       49.47      100.62     24.80 o 
  11  18   1      371.72      377.68     34.09 o 
  12  18   1     2393.16     2451.38    108.35 o 
  13  18   1      349.52      285.08     57.45 o 
  14  18   1       91.43       29.14     50.35 o 
   1  19   1     1705.79     1674.44     41.60 o 
   2  19   1      941.76      916.57     41.68 o 
   3  19   1     4442.86     4355.83     63.98 o 
   4  19   1       73.35       56.44     26.62 o 
   5  19   1     1457.78     1511.24     41.30 o 
   6  19   1     3407.48     3292.62     62.91 o 
   7  19   1     4427.57     4372.81     66.31 o 
   8  19   1      178.75      194.39     24.63 o 
   9  19   1     1753.52     2068.28     48.32 o 
  10  19   1     2233.85     2489.11     56.64 o 
  11  19   1     1746.38     1866.49     62.94 o 
  12  19   1       23.16      -27.05     41.53 o 
  13  19   1      260.44      279.91     62.19 o 
   0  20   1      141.80      125.64     31.79 o 
   1  20   1     2151.84     2072.84     46.44 o 
   2  20   1       58.02       78.05     21.89 o 
   3  20   1     1266.85     1246.17     40.09 o 
   4  20   1     1837.69     1824.71     45.61 o 
   5  20   1     4853.28     4944.63     81.50 o 
   6  20   1      115.08      142.75     25.59 o 
   7  20   1     1594.26     1605.16     45.01 o 
   8  20   1     2095.35     2078.95     55.66 o 
   9  20   1     2159.78     2238.44     61.54 o 
  10  20   1       19.00       14.96     29.10 o 
  11  20   1     1194.41     1360.68     58.51 o 
  12  20   1      692.26      797.33     63.12 o 
   1  21   1      717.01      650.81     33.51 o 
   2  21   1     1613.34     1560.34     43.63 o 
   3  21   1     1113.71      986.31     37.39 o 
   4  21   1      321.65      321.07     27.70 o 
   5  21   1      631.01      679.18     53.11 o 
   6  21   1     1223.82     1209.98     41.24 o 
   7  21   1      987.25      989.77     53.17 o 
   8  21   1      310.48      253.94     27.71 o 
   9  21   1      715.46      731.78     37.36 o 
  10  21   1      734.80      680.11     42.15 o 
  11  21   1     1020.48     1020.90     57.69 o 
   0  22   1     3418.01     3571.46     90.48 o 
   1  22   1      358.55      330.86     28.81 o 
   2  22   1       60.46       36.41     23.89 o 
   3  22   1      416.36      411.74     29.91 o 
   4  22   1     1460.56     1498.72     45.97 o 
   5  22   1       27.52        8.24     23.07 o 
   6  22   1      257.87      230.19     27.65 o 
   7  22   1      183.98      183.03     27.75 o 
   8  22   1      945.40     1029.01     41.62 o 
   9  22   1      251.58      185.94     30.46 o 
   1  23   1      514.57      501.06     34.70 o 
   2  23   1     2927.41     3051.14     61.95 o 
   3  23   1        5.88      -20.50     23.43 o 
   4  23   1       30.59       55.32     25.35 o 
   5  23   1      405.05      471.26     33.06 o 
   6  23   1      933.10      950.30     41.66 o 
   7  23   1       44.59       24.63     24.25 o 
   0  24   1     1465.73     1660.12     69.18 o 
   1  24   1      329.12      323.46     32.39 o 
   2  24   1       81.77       48.34     26.12 o 
   3  24   1      226.78      219.62     29.22 o 
   4  24   1      393.50      406.90     33.16 o 
   5  24   1        5.87       41.48     36.84 o 
   0   0   2     1078.99     1029.68     15.09 o 
   1   0   2   123152.92   128621.70    948.85 o 
   3   0   2    17724.59    18400.51    137.75 o 
   4   0   2     1612.06     1714.24     24.67 o 
   5   0   2    37956.79    41453.76    278.66 o 
   6   0   2       53.89       19.93      8.48 o 
   7   0   2    12309.81    12100.41    104.22 o 
   8   0   2     1481.63     1288.20     20.46 o 
   9   0   2     7184.06     7049.04     59.68 o 
  10   0   2     2048.41     2179.56     34.43 o 
  11   0   2     5863.48     6158.18     64.00 o 
  12   0   2    10284.42    10305.54    133.50 o 
  13   0   2    28643.14    28043.79    257.02 o 
  14   0   2      232.79      256.97     25.68 o 
  15   0   2     8932.69     8411.03    110.33 o 
  16   0   2      560.19      506.93     33.66 o 
  17   0   2     2133.41     2054.08     65.71 o 
  18   0   2      757.93      824.57     51.44 o 
  19   0   2     2817.51     2634.21     78.45 o 
  20   0   2      902.55      859.22     57.18 o 
  21   0   2     3450.23     3452.66    201.51 o 
   1   1   2    52881.14    55532.87    281.14 o 
   3   1   2      219.02      295.91      8.12 o 
   4   1   2      951.93      941.04     11.12 o 
   5   1   2    37537.38    38870.47    179.00 o 
   6   1   2     3949.31     4104.57     25.96 o 
   7   1   2    36057.46    37804.70    171.20 o 
   8   1   2        0.18       -5.30      5.30 o 
   9   1   2     4218.23     4097.14     28.99 o 
  10   1   2     3423.40     3084.45     29.12 o 
  11   1   2    15055.67    15360.56     88.52 o 
  12   1   2       43.23       22.51      9.62 o 
  13   1   2     8731.19     8438.48     76.17 o 
  14   1   2      908.44      826.78     26.45 o 
  15   1   2    14049.24    13532.08    137.85 o 
  16   1   2      285.58      277.15     20.58 o 
  17   1   2     3144.88     3070.62     54.95 o 
  18   1   2      445.08      480.82     30.07 o 
  19   1   2     2790.61     2707.67     60.18 o 
  20   1   2      219.11      185.70     27.98 o 
  21   1   2        9.64        2.96     25.21 o 
   0   2   2     1269.32     1210.28     15.10 o 
   1   2   2   102373.34   106689.29    510.09 o 
   2   2   2       11.93       -4.04      4.04 o 
   3   2   2      688.29      561.53     10.00 o 
   4   2   2     1314.77     1348.97     12.96 o 
   5   2   2    33090.57    34532.57    154.92 o 
   6   2   2       19.72        6.20      4.66 o 
   7   2   2    10198.71     9942.03     52.80 o 
   8   2   2      243.05      273.00      9.34 o 
   9   2   2    13057.64    13361.09     69.94 o 
  10   2   2       93.02       92.77      8.54 o 
  11   2   2     6361.54     6512.35     47.25 o 
  12   2   2      168.42      170.93     11.63 o 
  13   2   2     9428.85     9601.49     75.99 o 
  14   2   2        8.75       -8.14     14.24 o 
  15   2   2     2233.11     2157.61     38.56 o 
  16   2   2       55.02       35.16     17.85 o 
  17   2   2     4097.25     3972.96     62.42 o 
  18   2   2       34.51      -13.32     21.32 o 
  19   2   2     1272.78     1272.36     42.78 o 
  20   2   2       14.28       48.79     24.95 o 
  21   2   2     4444.04     4566.29    101.68 o 
   1   3   2     1530.97     1581.18     12.61 o 
   2   3   2      237.62      237.57      8.01 o 
   3   3   2    30551.40    32019.33    147.09 o 
   4   3   2     1038.18     1219.91     12.58 o 
   5   3   2    20557.94    21310.83     99.32 o 
   6   3   2      995.36     1016.46     13.10 o 
   7   3   2    39409.69    40002.04    181.07 o 
   8   3   2      753.45      720.75     13.44 o 
   9   3   2    12574.29    12310.63     65.92 o 
  10   3   2      775.27      700.51     21.46 o 
  11   3   2     4089.87     4362.58     37.06 o 
  12   3   2      318.22      296.15     15.31 o 
  13   3   2     1621.86     1486.63     28.80 o 
  14   3   2     2770.16     2660.09     40.66 o 
  15   3   2     5659.50     5468.76     66.55 o 
  16   3   2     1059.30     1045.79     32.74 o 
  17   3   2       16.61       -7.48     19.48 o 
  18   3   2      222.68      258.40     28.69 o 
  19   3   2     4711.30     4721.52     73.07 o 
  20   3   2      436.21      422.29     31.73 o 
  21   3   2      438.68      511.74     63.96 o 
   0   4   2    12258.31    12721.90     91.90 o 
   1   4   2    57326.17    61070.88    277.28 o 
   2   4   2     7639.06     8095.30     42.53 o 
   3   4   2     5858.11     6146.18     34.50 o 
   4   4   2       65.04       26.37      5.11 o 
   5   4   2    34497.13    34649.98    156.51 o 
   6   4   2     1037.71      872.79     13.98 o 
   7   4   2     7115.07     7163.78     41.98 o 
   8   4   2     2683.54     2322.65     21.32 o 
   9   4   2     9536.34     9299.96     53.46 o 
  10   4   2      139.25      103.08      8.95 o 
  11   4   2     4651.42     4701.96     40.53 o 
  12   4   2     3749.48     3500.35     36.00 o 
  13   4   2      406.52      355.49     17.75 o 
  14   4   2        5.71       -9.44     14.29 o 
  15   4   2       15.13        6.85     15.34 o 
  16   4   2      901.42      879.82     48.15 o 
  17   4   2     3232.41     3211.69     56.21 o 
  18   4   2      975.76      969.78     38.16 o 
  19   4   2      357.64      398.54     29.79 o 
  20   4   2      325.81      327.78     30.34 o 
  21   4   2     2284.90     2397.82    116.40 o 
   1   5   2     7356.37     7365.37     40.47 o 
   2   5   2     1640.15     2036.83     15.69 o 
   3   5   2     5938.90     5867.16     34.14 o 
   4   5   2      248.51      261.94      8.42 o 
   5   5   2     9099.76     9643.41     51.30 o 
   6   5   2      751.42      828.21     13.51 o 
   7   5   2     3652.29     3779.82     27.86 o 
   8   5   2       51.26       72.94      7.65 o 
   9   5   2     2483.27     2534.70     23.27 o 
  10   5   2      696.16      573.05     15.78 o 
  11   5   2     3601.69     3515.42     37.00 o 
  12   5   2     1936.02     1722.96     28.55 o 
  13   5   2      159.77      129.21     14.71 o 
  14   5   2     2506.00     2449.94     39.37 o 
  15   5   2      439.07      425.64     22.47 o 
  16   5   2      728.23      781.25     41.72 o 
  17   5   2        8.51      -13.79     19.29 o 
  18   5   2       91.12       90.74     22.86 o 
  19   5   2     1139.82     1129.02     40.78 o 
  20   5   2      134.96      103.51     25.88 o 
   0   6   2     4451.37     4757.20     38.86 o 
   1   6   2       35.80       71.36      4.74 o 
   2   6   2     9723.82    10093.55     51.26 o 
   3   6   2     5381.44     5425.63     31.96 o 
   4   6   2      563.24      488.01     10.97 o 
   5   6   2      681.08      785.85     13.11 o 
   6   6   2      606.33      677.54     16.92 o 
   7   6   2      801.69      745.67     14.22 o 
   8   6   2      319.60      292.24     11.21 o 
   9   6   2       10.33        6.91      7.64 o 
  10   6   2       21.96       22.97      8.88 o 
  11   6   2       32.98        8.29      9.79 o 
  12   6   2      235.90      208.00     14.23 o 
  13   6   2      499.00      459.19     20.71 o 
  14   6   2      729.56      626.53     25.92 o 
  15   6   2        8.40        1.83     15.33 o 
  16   6   2        3.03      -17.21     17.21 o 
  17   6   2       38.14       43.70     21.40 o 
  18   6   2       99.61      120.20     24.50 o 
  19   6   2      248.70      229.69     27.53 o 
  20   6   2       38.05       38.21     24.53 o 
   1   7   2      714.90      877.16     11.58 o 
   2   7   2     3011.95     3018.56     23.25 o 
   3   7   2    16647.80    17715.99     85.39 o 
   4   7   2      287.93      324.46     10.74 o 
   5   7   2     1135.72     1182.10     16.36 o 
   6   7   2     3205.52     3089.75     25.37 o 
   7   7   2     7634.58     7422.22     45.61 o 
   8   7   2     1025.77     1042.29     16.85 o 
   9   7   2     4235.88     3976.52     32.03 o 
  10   7   2     3000.29     2790.17     30.91 o 
  11   7   2     1073.99     1065.69     21.08 o 
  12   7   2      118.18      168.83     15.01 o 
  13   7   2        4.43        1.48     13.54 o 
  14   7   2     1142.34     1040.06     29.54 o 
  15   7   2        6.20      -12.21     15.59 o 
  16   7   2      223.00      230.44     22.15 o 
  17   7   2       38.75       20.25     20.62 o 
  18   7   2      619.57      637.44     39.99 o 
  19   7   2      389.61      410.27     32.21 o 
  20   7   2      535.83      520.55     33.92 o 
   0   8   2      735.71      706.41     17.40 o 
   1   8   2     1093.70     1049.88     12.97 o 
   2   8   2        1.01       -5.94      5.94 o 
   3   8   2      779.16      966.85     13.68 o 
   4   8   2     1063.55     1131.77     15.17 o 
   5   8   2    18219.69    18159.43     90.29 o 
   6   8   2      817.91      769.95     17.92 o 
   7   8   2     2113.71     1972.58     21.75 o 
   8   8   2     1523.10     1336.84     19.20 o 
   9   8   2      847.56      891.10     17.44 o 
  10   8   2     1283.01     1248.19     25.50 o 
  11   8   2      382.09      340.45     14.03 o 
  12   8   2     4608.21     4501.05     45.95 o 
  13   8   2       95.80      122.97     15.83 o 
  14   8   2      369.75      440.79     22.53 o 
  15   8   2       61.82       20.87     16.39 o 
  16   8   2      851.74      835.04     31.79 o 
  17   8   2      834.10      835.38     35.77 o 
  18   8   2      532.68      564.88     32.75 o 
  19   8   2       55.46       17.63     25.26 o 
  20   8   2       45.40       71.64     30.42 o 
   1   9   2     9924.79    10221.25     54.38 o 
   2   9   2      162.57       97.93      6.72 o 
   3   9   2     3839.30     4035.83     28.66 o 
   4   9   2      188.20      217.83      9.07 o 
   5   9   2      184.39      165.59      8.67 o 
   6   9   2     1890.42     1967.70     21.43 o 
   7   9   2      454.85      404.29     13.61 o 
   8   9   2       77.14       81.41      9.32 o 
   9   9   2      921.75      911.80     18.17 o 
  10   9   2      206.84      186.26     11.99 o 
  11   9   2     3248.32     3213.32     33.01 o 
  12   9   2     1512.73     1437.05     27.85 o 
  13   9   2        0.28      -13.61     13.61 o 
  14   9   2      631.72      617.11     26.24 o 
  15   9   2      220.40      248.48     21.61 o 
  16   9   2        1.67        0.05     17.98 o 
  17   9   2      151.87      186.57     26.92 o 
  18   9   2      155.78      160.12     27.70 o 
  19   9   2      506.32      544.10     35.82 o 
   0  10   2     1068.84      897.39     20.80 o 
   1  10   2      144.31      103.26      7.04 o 
   2  10   2      813.94      914.83     14.22 o 
   3  10   2    19579.33    20111.24     98.81 o 
   4  10   2     5318.14     5117.46     35.02 o 
   5  10   2      734.74      771.73     15.14 o 
   6  10   2       60.79       45.27      8.27 o 
   7  10   2      159.09      168.78     10.06 o 
   8  10   2     5826.21     5649.10     41.07 o 
   9  10   2     1703.16     1713.04     23.01 o 
  10  10   2      403.17      432.87     16.20 o 
  11  10   2        6.09      -10.54     10.54 o 
  12  10   2      196.70      208.24     15.94 o 
  13  10   2     3115.88     3079.22     46.81 o 
  14  10   2      109.27       87.41     17.36 o 
  15  10   2     1242.65     1244.98     37.67 o 
  16  10   2      335.53      301.03     25.56 o 
  17  10   2     1332.66     1307.14     41.08 o 
  18  10   2       12.86      -12.27     23.86 o 
  19  10   2       10.32        2.11     25.32 o 
   1  11   2    12658.36    12584.99     66.92 o 
   2  11   2      625.73      630.48     13.52 o 
   3  11   2     1771.71     1876.63     20.15 o 
   4  11   2     3827.83     3884.85     30.23 o 
   5  11   2     4812.07     4585.96     34.44 o 
   6  11   2     4185.47     4143.81     33.04 o 
   7  11   2       25.68        2.03      8.39 o 
   8  11   2      652.36      627.90     17.75 o 
   9  11   2      697.44      717.00     18.91 o 
  10  11   2     4980.30     4808.11     43.18 o 
  11  11   2     9687.83     9815.61     69.00 o 
  12  11   2      756.56      791.97     25.92 o 
  13  11   2      417.74      473.43     22.16 o 
  14  11   2      509.62      488.73     24.15 o 
  15  11   2     2060.08     2094.33     46.59 o 
  16  11   2      753.02      831.69     35.39 o 
  17  11   2      810.51      861.43     41.50 o 
  18  11   2        2.49        8.48     27.08 o 
  19  11   2      333.16      340.95     38.54 o 
   0  12   2     2261.10     2165.07     30.43 o 
   1  12   2     2672.53     2408.84     22.62 o 
   2  12   2       67.50       46.47      8.19 o 
   3  12   2    12002.25    12016.63     69.33 o 
   4  12   2     1455.01     1225.48     19.31 o 
   5  12   2     1994.85     1926.50     25.69 o 
   6  12   2     1986.06     1946.34     24.47 o 
   7  12   2     3220.09     3162.85     35.77 o 
   8  12   2      700.64      697.56     20.20 o 
   9  12   2     7442.37     7541.20     54.49 o 
  10  12   2       27.15       28.59     12.19 o 
  11  12   2     1320.78     1319.55     25.91 o 
  12  12   2       29.81       15.69     15.02 o 
  13  12   2     3558.52     3620.97     60.03 o 
  14  12   2       46.93       53.84     18.01 o 
  15  12   2     1330.42     1339.65     43.58 o 
  16  12   2      277.83      273.22     27.85 o 
  17  12   2     3577.23     3726.69     68.95 o 
  18  12   2      127.07       89.91     30.20 o 
   1  13   2     1841.62     1930.56     23.79 o 
   2  13   2     3893.36     3634.43     32.98 o 
   3  13   2    10882.12    10838.25     65.27 o 
   4  13   2     1680.97     1659.78     22.29 o 
   5  13   2     3899.21     3920.99     34.49 o 
   6  13   2      350.70      358.10     14.53 o 
   7  13   2     6386.48     6259.79     47.46 o 
   8  13   2      395.07      402.08     15.50 o 
   9  13   2     4949.22     5239.95     44.42 o 
  10  13   2       17.79       19.24     12.34 o 
  11  13   2     4699.42     4612.34     46.88 o 
  12  13   2       27.82       17.78     16.05 o 
  13  13   2     1044.83     1155.35     32.59 o 
  14  13   2      151.18      190.26     23.06 o 
  15  13   2     3421.60     3465.65     68.26 o 
  16  13   2      140.78      156.20     29.02 o 
  17  13   2       44.57       39.25     27.51 o 
  18  13   2      315.19      217.54     41.29 o 
   0  14   2      656.39      635.41     27.53 o 
   1  14   2     5236.18     5276.90     47.07 o 
   2  14   2      316.21      345.83     15.90 o 
   3  14   2     1271.07     1276.75     24.56 o 
   4  14   2     1198.82     1124.73     23.89 o 
   5  14   2    16488.75    16504.50    101.27 o 
   6  14   2        2.18        4.16     11.23 o 
   7  14   2     5845.64     6042.46     54.27 o 
   8  14   2      892.26      900.21     24.02 o 
   9  14   2     6542.69     6596.67     59.10 o 
  10  14   2       16.93       19.65     14.70 o 
  11  14   2     3327.33     3388.22     51.48 o 
  12  14   2      278.73      306.67     24.23 o 
  13  14   2     1402.23     1332.98     44.66 o 
  14  14   2      572.42      539.48     35.05 o 
  15  14   2      285.87      295.49     34.73 o 
  16  14   2        0.18        9.70     28.25 o 
  17  14   2     4111.94     4230.24    101.01 o 
   1  15   2     3059.77     3195.68     36.64 o 
   2  15   2       68.24       59.63     12.37 o 
   3  15   2    16692.11    16797.24    113.95 o 
   4  15   2      368.42      300.00     17.07 o 
   5  15   2     1905.85     1920.38     38.94 o 
   6  15   2      364.19      389.24     19.23 o 
   7  15   2     8854.88     8875.25     74.24 o 
   8  15   2      167.46      136.77     15.24 o 
   9  15   2     4150.25     4224.04     59.87 o 
  10  15   2      956.69      966.04     28.21 o 
  11  15   2     2724.35     2745.60     43.99 o 
  12  15   2      127.89      137.57     22.61 o 
  13  15   2     1495.45     1579.01     41.76 o 
  14  15   2       36.54      -19.91     32.47 o 
  15  15   2     1762.43     1763.09     59.20 o 
  16  15   2       45.33       62.53     31.49 o 
   0  16   2     2043.90     2081.70     50.04 o 
   1  16   2     6171.91     6329.66     62.49 o 
   2  16   2     1191.18     1149.46     26.84 o 
   3  16   2     4233.87     4319.88     47.58 o 
   4  16   2        3.22        7.42     13.65 o 
   5  16   2     8456.19     8514.21     72.63 o 
   6  16   2     1406.02     1390.30     30.03 o 
   7  16   2     1288.73     1291.94     29.62 o 
   8  16   2     1142.72     1185.14     29.54 o 
   9  16   2     3660.75     3716.41     47.44 o 
  10  16   2      125.67      133.65     18.67 o 
  11  16   2     1674.23     1765.33     42.38 o 
  12  16   2      514.63      614.99     42.91 o 
  13  16   2     2070.34     2137.13     55.91 o 
  14  16   2      343.73      337.55     40.55 o 
  15  16   2      873.88     1040.09     82.78 o 
  16  16   2       17.49      -44.52     44.52 o 
   1  17   2     5625.67     5655.28     69.39 o 
   2  17   2      848.07      816.71     31.59 o 
   3  17   2     3191.56     3127.29     51.12 o 
   4  17   2      637.09      598.11     29.04 o 
   5  17   2     1427.25     1419.80     37.43 o 
   6  17   2       66.70       61.67     17.82 o 
   7  17   2     1115.23     1039.89     31.45 o 
   8  17   2      393.57      415.36     24.74 o 
   9  17   2      134.54      123.73     19.66 o 
  10  17   2        0.04      -13.56     18.87 o 
  11  17   2     3106.45     3160.39     64.92 o 
  12  17   2        1.14      -30.87     30.87 o 
  13  17   2      594.63      584.73     54.54 o 
  14  17   2        8.12      -24.60     36.48 o 
  15  17   2     1287.78     1410.32     92.50 o 
   0  18   2     1699.11     1592.67     56.87 o 
   1  18   2     1230.12     1244.42     36.40 o 
   2  18   2      241.00      171.34     22.49 o 
   3  18   2     3938.73     4068.01     60.30 o 
   4  18   2      814.83      834.73     32.33 o 
   5  18   2       22.50       16.16     19.28 o 
   6  18   2       54.53       44.77     19.98 o 
   7  18   2      244.82      284.57     32.86 o 
   8  18   2      714.87      708.75     32.59 o 
   9  18   2     1323.99     1346.29     40.28 o 
  10  18   2        4.61       29.18     23.57 o 
  11  18   2       72.84       48.22     29.47 o 
  12  18   2      132.32      137.09     31.77 o 
  13  18   2     1792.79     1897.29     93.03 o 
  14  18   2        0.93       36.32     40.53 o 
   1  19   2     1441.85     1454.52     40.48 o 
   2  19   2      102.50       71.43     21.18 o 
   3  19   2       48.49       81.48     21.27 o 
   4  19   2      190.93      232.69     24.27 o 
   5  19   2     1179.65     1298.33     39.25 o 
   6  19   2      560.00      588.28     31.51 o 
   7  19   2      266.25      219.94     25.10 o 
   8  19   2       83.18       62.88     22.54 o 
   9  19   2      467.61      533.00     39.05 o 
  10  19   2      702.35      663.93     37.07 o 
  11  19   2      755.67      702.26     47.80 o 
  12  19   2        1.11       46.15     35.04 o 
  13  19   2      112.62       62.47     50.22 o 
   0  20   2      234.86      205.50     41.31 o 
   1  20   2        3.07       -3.11     19.58 o 
   2  20   2       71.00       27.07     20.87 o 
   3  20   2      500.40      510.04     29.78 o 
   4  20   2      424.55      415.39     28.37 o 
   5  20   2      357.95      350.74     27.52 o 
   6  20   2      540.10      565.89     31.62 o 
   7  20   2     1926.51     1935.91     52.72 o 
   8  20   2       65.17       47.17     22.70 o 
   9  20   2      466.35      517.16     47.52 o 
  10  20   2       55.35       90.11     28.56 o 
  11  20   2      298.22      339.41     38.92 o 
  12  20   2       28.84       -8.76     34.08 o 
   1  21   2        5.84       -9.71     20.60 o 
   2  21   2      980.46      966.39     38.03 o 
   3  21   2      136.49      154.41     24.82 o 
   4  21   2      281.19      336.47     28.18 o 
   5  21   2       98.83       77.90     23.87 o 
   6  21   2      325.82      340.21     28.89 o 
   7  21   2      517.57      540.60     32.65 o 
   8  21   2      177.08      210.77     27.56 o 
   9  21   2     1164.74     1241.35     52.78 o 
  10  21   2      113.68      100.12     31.16 o 
  11  21   2        8.58      -15.82     31.93 o 
   0  22   2       66.22      -13.76     30.38 o 
   1  22   2      255.11      272.50     27.56 o 
   2  22   2        1.67        9.42     22.33 o 
   3  22   2       59.57       23.48     23.30 o 
   4  22   2      250.94      187.46     26.46 o 
   5  22   2      209.78      188.08     26.55 o 
   6  22   2       58.23       47.89     24.63 o 
   7  22   2      123.47      118.26     26.33 o 
   8  22   2      118.09       89.62     37.25 o 
   9  22   2        0.91      -26.95     27.43 o 
   1  23   2       62.10       21.30     23.98 o 
   2  23   2      136.41      133.39     26.45 o 
   3  23   2       30.29        9.92     25.42 o 
   4  23   2      109.23       65.01     36.57 o 
   5  23   2      419.02      441.82     32.80 o 
   6  23   2        1.34      -24.05     24.05 o 
   7  23   2      279.99      241.60     29.90 o 
   0  24   2      423.43      573.23     64.27 o 
   1  24   2      248.40      218.75     29.79 o 
   2  24   2      196.55      219.00     29.38 o 
   3  24   2       48.32       -7.17     23.69 o 
   4  24   2      180.83      100.19     29.76 o 
   1   1   3    27280.96    28683.03    135.69 o 
   2   1   3    24674.15    26530.47    122.24 o 
   3   1   3      143.85      213.60      7.34 o 
   4   1   3     3761.49     3731.15     23.63 o 
   5   1   3    11277.82    12183.95     62.36 o 
   6   1   3      110.45      131.88      6.91 o 
   7   1   3      840.98      911.01     15.11 o 
   8   1   3      717.92      590.36     22.98 o 
   9   1   3     3036.41     2952.97     27.44 o 
  10   1   3       97.29      104.13      9.42 o 
  11   1   3      290.59      267.58     12.17 o 
  12   1   3       52.58       48.00     11.74 o 
  13   1   3       32.69       16.04     13.56 o 
  14   1   3      195.12      178.29     17.38 o 
  15   1   3       20.32        7.06     15.36 o 
  16   1   3      107.52       98.33     18.85 o 
  17   1   3      329.61      370.47     25.13 o 
  18   1   3        5.81      -17.20     20.10 o 
  19   1   3      200.88      248.09     27.62 o 
  20   1   3       86.79       18.77     25.00 o 
  21   1   3       25.11       37.33     25.61 o 
   0   2   3    48488.85    52038.14    364.44 o 
   1   2   3    24613.79    26443.45    130.32 o 
   2   2   3     1924.33     2014.70     15.56 o 
   3   2   3     6573.94     7019.76     36.30 o 
   4   2   3      620.12      679.36      9.63 o 
   5   2   3    10317.90    10449.85     53.63 o 
   6   2   3     2161.71     2110.06     17.23 o 
   7   2   3     2176.36     2104.70     21.04 o 
   8   2   3     6097.17     5936.04     38.62 o 
   9   2   3     1244.96     1235.35     17.23 o 
  10   2   3     1277.33     1252.54     19.72 o 
  11   2   3     2565.05     2409.46     31.12 o 
  12   2   3      153.98      127.03     11.82 o 
  13   2   3       32.53       -2.14     13.33 o 
  14   2   3       99.60       73.41     18.83 o 
  15   2   3        1.69      -15.74     15.74 o 
  16   2   3      210.07      196.23     19.50 o 
  17   2   3      323.08      329.48     23.90 o 
  18   2   3      179.15      183.98     29.10 o 
  19   2   3      508.50      547.03     49.06 o 
  20   2   3      197.63      208.25     31.12 o 
  21   2   3       74.34      132.69     38.01 o 
   1   3   3      283.62      254.39      7.01 o 
   2   3   3       19.38       40.03      4.39 o 
   3   3   3    15480.93    15825.57     76.55 o 
   4   3   3     2675.82     2548.51     18.44 o 
   5   3   3      246.63      206.88     11.30 o 
   6   3   3    14085.51    14136.06     70.37 o 
   7   3   3      642.49      465.53     13.57 o 
   8   3   3     1709.28     1559.64     19.13 o 
   9   3   3    12122.47    12059.84     70.70 o 
  10   3   3     4782.91     4804.87     38.29 o 
  11   3   3     1099.16     1107.73     22.15 o 
  12   3   3      821.58      795.43     24.36 o 
  13   3   3     1636.81     1682.61     51.44 o 
  14   3   3      759.82      786.43     26.72 o 
  15   3   3     1371.62     1326.16     32.71 o 
  16   3   3      141.86      156.62     18.75 o 
  17   3   3       67.03       88.68     21.52 o 
  18   3   3      304.94      296.30     27.80 o 
  19   3   3      724.20      671.53     35.50 o 
  20   3   3      130.34      122.63     32.70 o 
  21   3   3        0.10       -5.86     66.28 o 
   0   4   3    34963.57    36338.28    245.85 o 
   1   4   3    14496.39    15110.91     78.90 o 
   2   4   3     8880.26     9542.75     50.56 o 
   3   4   3     3924.07     3845.47     23.90 o 
   4   4   3    15988.90    15526.26     74.66 o 
   5   4   3     8187.26     8087.86     45.31 o 
   6   4   3      483.42      618.10     14.55 o 
   7   4   3     5434.52     5135.30     33.21 o 
   8   4   3    10177.54    10288.58     56.76 o 
   9   4   3     6530.75     6403.14     40.79 o 
  10   4   3     1646.83     1616.15     20.84 o 
  11   4   3      680.24      669.49     18.93 o 
  12   4   3     2976.76     3023.73     33.76 o 
  13   4   3     7210.15     6977.54     66.08 o 
  14   4   3      174.97      157.21     17.55 o 
  15   4   3     2186.08     2208.41     46.30 o 
  16   4   3     3226.97     3245.48     47.93 o 
  17   4   3     1472.06     1414.99     38.17 o 
  18   4   3      132.23      134.88     24.39 o 
  19   4   3       14.76        9.17     22.81 o 
  20   4   3      829.08      805.16     39.82 o 
   1   5   3    29611.35    30559.77    142.40 o 
   2   5   3    29988.20    29434.20    133.09 o 
   3   5   3    10354.75    10266.83     52.13 o 
   4   5   3      756.41      821.74     11.97 o 
   5   5   3     3571.18     3573.32     25.29 o 
   6   5   3    12176.90    11696.49     61.36 o 
   7   5   3    11067.43    10721.53     63.93 o 
   8   5   3      606.71      587.63     14.53 o 
   9   5   3      127.31      105.73      8.29 o 
  10   5   3     7696.62     7814.40     49.75 o 
  11   5   3     9812.24    10149.24     66.03 o 
  12   5   3     6335.27     6299.55     55.80 o 
  13   5   3     1616.42     1597.40     34.03 o 
  14   5   3     3978.26     3948.80     49.79 o 
  15   5   3     7400.40     7339.70     82.45 o 
  16   5   3       77.07       66.26     17.55 o 
  17   5   3     1506.27     1508.41     38.81 o 
  18   5   3     1331.51     1385.40     42.56 o 
  19   5   3     1168.12     1225.56     42.45 o 
  20   5   3        7.82      -22.21     24.08 o 
   0   6   3    54375.14    54007.64    339.03 o 
   1   6   3    43030.94    45196.48    207.37 o 
   2   6   3       36.61       44.56      5.20 o 
   3   6   3    22689.67    23241.67    111.42 o 
   4   6   3    34110.81    33820.57    153.94 o 
   5   6   3     9364.47     9038.85     49.72 o 
   6   6   3     3703.45     3799.10     27.91 o 
   7   6   3     1227.97     1099.75     15.98 o 
   8   6   3     5114.97     5189.07     35.93 o 
   9   6   3    13070.88    13347.83     72.63 o 
  10   6   3     4513.44     4589.75     36.88 o 
  11   6   3        1.18        6.54      9.72 o 
  12   6   3     5498.35     5285.20     46.91 o 
  13   6   3     8714.22     8553.08     73.18 o 
  14   6   3      212.52      192.65     18.17 o 
  15   6   3     1673.15     1623.61     35.27 o 
  16   6   3     4059.62     4146.20     55.58 o 
  17   6   3     1876.01     1860.71     42.53 o 
  18   6   3       98.68       89.28     23.50 o 
  19   6   3      950.29      955.20     38.83 o 
  20   6   3     1081.41     1170.06     44.37 o 
   1   7   3    46918.06    49981.26    229.19 o 
   2   7   3    31494.96    31456.66    148.44 o 
   3   7   3    20836.39    21117.16    100.10 o 
   4   7   3      361.30      293.87     10.10 o 
   5   7   3     7666.49     7660.50     44.65 o 
   6   7   3    13440.71    13002.96     68.68 o 
   7   7   3    14170.82    14368.85     75.61 o 
   8   7   3     1125.18     1086.07     17.24 o 
   9   7   3     1798.36     1737.35     21.18 o 
  10   7   3    14501.23    14074.95     80.93 o 
  11   7   3     2626.94     2682.49     31.12 o 
  12   7   3     1044.30     1025.51     23.08 o 
  13   7   3     1813.58     1721.92     31.74 o 
  14   7   3     2832.03     2785.32     42.51 o 
  15   7   3     2513.53     2406.91     41.60 o 
  16   7   3      265.81      219.25     22.08 o 
  17   7   3     1271.96     1206.58     36.99 o 
  18   7   3     1406.72     1505.97     44.47 o 
  19   7   3     2327.46     2315.85     53.65 o 
  20   7   3       16.64       47.61     26.73 o 
   0   8   3    10344.84    10553.06     77.21 o 
   1   8   3     4797.76     5106.36     32.82 o 
   2   8   3     1378.88     1442.44     14.72 o 
   3   8   3     5859.43     5785.14     36.31 o 
   4   8   3    21391.40    21339.32    102.91 o 
   5   8   3    11955.55    12321.01     65.47 o 
   6   8   3       64.49       54.74      7.63 o 
   7   8   3     4172.35     4183.13     32.06 o 
   8   8   3    13620.91    13305.46     72.99 o 
   9   8   3     2729.65     2735.07     26.93 o 
  10   8   3       35.16       13.59      9.57 o 
  11   8   3     3475.43     3428.36     36.91 o 
  12   8   3     6143.10     5744.10     50.21 o 
  13   8   3      149.70      138.35     15.44 o 
  14   8   3       74.32       65.09     16.50 o 
  15   8   3       23.28        5.52     16.32 o 
  16   8   3     2002.50     1976.41     42.44 o 
  17   8   3     1465.25     1428.27     41.93 o 
  18   8   3      478.06      442.77     32.20 o 
  19   8   3      676.33      719.56     40.00 o 
  20   8   3     1607.08     1743.19     58.68 o 
   1   9   3      200.40      193.01      8.15 o 
   2   9   3     1157.30     1108.21     13.90 o 
   3   9   3     3398.30     3453.77     25.79 o 
   4   9   3      512.79      590.31     13.26 o 
   5   9   3      246.65      300.15     10.96 o 
   6   9   3    15126.39    14981.14     78.83 o 
   7   9   3     1677.48     1824.51     21.56 o 
   8   9   3      386.19      357.39     13.12 o 
   9   9   3     4928.81     4887.75     37.75 o 
  10   9   3    11042.72    11008.41     68.95 o 
  11   9   3      109.09       91.78     12.91 o 
  12   9   3       61.14       66.30     13.12 o 
  13   9   3      557.65      543.36     21.99 o 
  14   9   3     2523.80     2418.59     40.80 o 
  15   9   3      417.04      391.57     24.40 o 
  16   9   3      761.19      856.14     34.91 o 
  17   9   3        2.68      -19.87     19.87 o 
  18   9   3     1181.27     1093.80     44.42 o 
  19   9   3     2214.86     2404.94     70.34 o 
   0  10   3     1972.42     2078.89     26.81 o 
   1  10   3        1.47        6.04      5.72 o 
   2  10   3       15.26       25.86      7.12 o 
   3  10   3      285.71      248.13     10.47 o 
   4  10   3     3087.65     3068.89     25.59 o 
   5  10   3     1403.81     1407.45     18.34 o 
   6  10   3      820.22      771.37     15.67 o 
   7  10   3     2101.92     2181.43     23.78 o 
   8  10   3     9225.41     9328.60     58.84 o 
   9  10   3     1865.85     1764.51     23.22 o 
  10  10   3      213.60      188.47     12.45 o 
  11  10   3     2236.63     2279.76     33.32 o 
  12  10   3     5938.13     5903.15     53.24 o 
  13  10   3      336.37      374.74     19.77 o 
  14  10   3       36.48       31.54     17.65 o 
  15  10   3       18.73        0.59     18.32 o 
  16  10   3     1473.08     1406.61     41.75 o 
  17  10   3     1792.68     1932.41     47.78 o 
  18  10   3      460.88      454.89     33.50 o 
  19  10   3       22.54       60.21     26.48 o 
   1  11   3     2561.59     2378.87     33.35 o 
   2  11   3     4231.04     4193.86     32.01 o 
   3  11   3     3490.97     3586.49     30.43 o 
   4  11   3      506.94      405.15     13.96 o 
   5  11   3     6544.74     6480.98     44.83 o 
   6  11   3     6097.84     6054.82     43.67 o 
   7  11   3      631.35      634.42     17.02 o 
   8  11   3       59.55       59.45     10.21 o 
   9  11   3     2489.62     2479.21     28.96 o 
  10  11   3     4429.07     4446.69     41.46 o 
  11  11   3     5549.00     5384.08     52.04 o 
  12  11   3       63.58       68.45     14.43 o 
  13  11   3     1760.24     1774.15     34.38 o 
  14  11   3     3128.43     3186.76     50.35 o 
  15  11   3     2255.46     2364.55     51.18 o 
  16  11   3      204.86      205.61     34.81 o 
  17  11   3      212.07      165.86     26.40 o 
  18  11   3     1419.09     1422.34     48.43 o 
   0  12   3    10973.65    11094.05     95.09 o 
   1  12   3     4342.53     4251.04     35.82 o 
   2  12   3      129.12      142.88      9.12 o 
   3  12   3     9289.41     8816.02     54.97 o 
   4  12   3     7336.29     7235.52     48.52 o 
   5  12   3     1017.52     1038.50     18.55 o 
   6  12   3       29.13       31.83      9.19 o 
   7  12   3     1582.41     1488.87     27.44 o 
   8  12   3     1272.27     1283.12     27.74 o 
   9  12   3     4398.03     4406.60     39.61 o 
  10  12   3      597.15      632.56     20.42 o 
  11  12   3      367.09      412.22     18.50 o 
  12  12   3     2257.64     2397.90     36.66 o 
  13  12   3     3684.97     3611.95     51.47 o 
  14  12   3       44.52      -14.47     18.04 o 
  15  12   3     1524.23     1577.96     39.91 o 
  16  12   3     2455.03     2453.20     61.26 o 
  17  12   3      546.53      570.21     37.98 o 
  18  12   3        0.42       -2.57     30.52 o 
   1  13   3     1907.85     1937.25     26.50 o 
   2  13   3    12716.81    12584.38     84.01 o 
   3  13   3     1077.51     1166.26     23.40 o 
   4  13   3      865.10      822.67     19.57 o 
   5  13   3     1552.90     1472.37     24.20 o 
   6  13   3       69.04       63.44     11.72 o 
   7  13   3      216.12      219.81     14.23 o 
   8  13   3      533.42      510.22     19.05 o 
   9  13   3       37.91       41.53     13.09 o 
  10  13   3      464.24      481.63     20.38 o 
  11  13   3     3994.65     3922.99     47.33 o 
  12  13   3      331.58      355.73     23.18 o 
  13  13   3      104.29      136.17     21.39 o 
  14  13   3      441.39      538.61     33.92 o 
  15  13   3      718.94      761.26     43.36 o 
  16  13   3       85.68       69.87     29.92 o 
  17  13   3      228.49      318.38     36.66 o 
  18  13   3      545.03      430.32     45.56 o 
   0  14   3     1254.85     1260.72     34.32 o 
   1  14   3        0.14       -2.80     10.39 o 
   2  14   3       16.43       21.26     11.19 o 
   3  14   3       12.53       13.99     11.30 o 
   4  14   3     2076.52     2155.87     31.01 o 
   5  14   3      491.16      478.70     20.34 o 
   6  14   3     1960.24     1945.03     30.32 o 
   7  14   3      366.89      378.11     17.17 o 
   8  14   3      318.01      302.21     16.36 o 
   9  14   3       50.48       27.92     13.32 o 
  10  14   3       14.10        9.84     14.40 o 
  11  14   3      511.79      520.23     24.79 o 
  12  14   3      455.82      403.65     25.66 o 
  13  14   3        1.64       -1.62     19.19 o 
  14  14   3       84.11       75.96     26.02 o 
  15  14   3        0.06      -27.08     27.08 o 
  16  14   3      300.40      388.43     40.82 o 
  17  14   3       68.92       77.26     37.37 o 
   1  15   3     1381.73     1237.93     25.10 o 
   2  15   3        3.62       -0.56     11.75 o 
   3  15   3      109.89       96.72     13.27 o 
   4  15   3     2987.07     2824.91     36.05 o 
   5  15   3      346.23      332.23     17.39 o 
   6  15   3     1916.31     1798.86     32.37 o 
   7  15   3        0.06      -13.35     13.35 o 
   8  15   3      256.04      215.00     17.16 o 
   9  15   3       36.30       41.02     16.92 o 
  10  15   3      733.68      749.76     29.57 o 
  11  15   3      734.13      733.83     30.48 o 
  12  15   3       56.38       65.70     20.30 o 
  13  15   3      365.18      353.85     26.31 o 
  14  15   3      876.20     1036.58     75.21 o 
  15  15   3      469.71      507.17     39.13 o 
  16  15   3      232.45      207.73     34.38 o 
   0  16   3     7450.23     7392.83     87.34 o 
   1  16   3     1374.24     1311.11     28.56 o 
   2  16   3       19.03       -0.93     13.24 o 
   3  16   3     2300.12     2289.20     44.01 o 
   4  16   3     2241.36     2163.60     35.31 o 
   5  16   3       44.76       60.12     14.98 o 
   6  16   3      151.65      191.37     17.36 o 
   7  16   3        6.95       14.23     14.68 o 
   8  16   3     1420.46     1430.81     35.77 o 
   9  16   3     1329.18     1345.03     31.32 o 
  10  16   3      635.55      665.46     30.32 o 
  11  16   3       36.70       23.33     18.64 o 
  12  16   3     1651.85     1655.12     45.57 o 
  13  16   3     2854.60     2939.17     78.92 o 
  14  16   3      412.94      474.87     57.02 o 
  15  16   3      207.96      247.00     39.84 o 
  16  16   3      449.90      518.12     47.10 o 
   1  17   3     2204.88     2126.44     37.56 o 
   2  17   3     5570.97     5616.43     60.45 o 
   3  17   3     3708.37     3607.33     62.57 o 
   4  17   3       71.66       18.64     14.56 o 
   5  17   3     1033.90     1027.98     27.92 o 
   6  17   3     3171.92     3024.22     42.42 o 
   7  17   3      798.01      732.44     26.27 o 
   8  17   3     1018.05      941.25     29.65 o 
   9  17   3       29.21      -11.72     17.60 o 
  10  17   3      810.41      804.27     34.44 o 
  11  17   3     2131.45     2190.30     47.35 o 
  12  17   3      194.10      201.59     28.70 o 
  13  17   3      276.02      334.25     51.94 o 
  14  17   3      765.59      907.82    191.01 o 
  15  17   3      547.91      495.19     67.27 o 
   0  18   3     5389.76     5169.14     96.21 o 
   1  18   3     1206.91     1175.59     36.51 o 
   2  18   3      457.77      377.80     25.28 o 
   3  18   3      904.36      876.32     32.49 o 
   4  18   3     3050.49     2887.22     51.07 o 
   5  18   3     2536.09     2443.59     50.07 o 
   6  18   3      751.38      727.80     32.12 o 
   7  18   3      816.57      852.35     33.17 o 
   8  18   3      881.82      907.51     32.47 o 
   9  18   3     1180.88     1143.04     37.31 o 
  10  18   3       48.00       36.24     22.95 o 
  11  18   3      480.32      516.46     32.83 o 
  12  18   3      178.01      114.61     32.09 o 
  13  18   3      537.18      594.27     44.62 o 
  14  18   3       15.36      -25.67     47.48 o 
   1  19   3        0.58        2.45     19.13 o 
   2  19   3     1346.32     1248.15     38.20 o 
   3  19   3     2645.74     2485.20     50.09 o 
   4  19   3      721.25      683.31     32.17 o 
   5  19   3      314.76      271.49     25.13 o 
   6  19   3     1845.40     1816.30     44.09 o 
   7  19   3     1540.73     1557.19     42.77 o 
   8  19   3       42.08       50.54     22.55 o 
   9  19   3      334.20      355.53     42.89 o 
  10  19   3      444.78      411.53     34.95 o 
  11  19   3       28.96       13.82     33.19 o 
  12  19   3       13.04      -31.02     33.06 o 
  13  19   3       94.94       36.34     36.89 o 
   0  20   3      899.35      700.70     48.13 o 
   1  20   3       77.06       72.47     21.85 o 
   2  20   3      204.62      144.69     23.23 o 
   3  20   3       37.97       34.20     21.53 o 
   4  20   3     1432.12     1430.45     41.31 o 
   5  20   3      745.71      729.05     36.08 o 
   6  20   3      225.99      194.73     38.26 o 
   7  20   3      822.95      806.52     55.26 o 
   8  20   3      921.57     1018.04     38.96 o 
   9  20   3      606.72      635.67     40.53 o 
  10  20   3       13.61      -26.51     26.51 o 
  11  20   3      310.79      308.54     43.48 o 
  12  20   3      448.08      462.33     47.26 o 
   1  21   3      381.64      423.76     29.01 o 
   2  21   3      875.55      860.49     36.02 o 
   3  21   3      424.07      389.39     29.25 o 
   4  21   3        0.48      -20.54     20.54 o 
   5  21   3      362.96      364.63     29.02 o 
   6  21   3     1371.99     1376.50     47.00 o 
   7  21   3     1044.99     1066.76     41.06 o 
   8  21   3       24.12       10.94     23.79 o 
   9  21   3      259.62      261.03     32.96 o 
  10  21   3     1603.61     1835.85     62.09 o 
  11  21   3      222.54      218.04     36.03 o 
   0  22   3     1549.17     1566.73     65.30 o 
   1  22   3      869.89      944.63     38.99 o 
   2  22   3        2.80        6.01     23.23 o 
   3  22   3     1555.53     1623.68     46.32 o 
   4  22   3      979.19     1080.19     41.19 o 
   5  22   3      151.35      119.70     25.80 o 
   6  22   3       88.63       73.79     25.57 o 
   7  22   3      895.79     1025.75     41.08 o 
   8  22   3      972.47     1068.45     43.69 o 
   9  22   3     1015.22     1179.43     52.90 o 
   1  23   3     2660.77     2693.35     58.87 o 
   2  23   3     1013.53     1010.23     41.20 o 
   3  23   3      339.25      395.89     32.18 o 
   4  23   3      214.19      208.64     28.38 o 
   5  23   3      829.65      844.77     40.28 o 
   6  23   3      665.83      670.48     36.78 o 
   7  23   3      573.90      596.68     38.45 o 
   0  24   3     1912.81     2055.85     76.36 o 
   1  24   3      470.92      453.60     36.14 o 
   2  24   3       28.24       67.36     26.07 o 
   3  24   3     1014.02      973.53     42.51 o 
   4  24   3      357.21      267.51     43.27 o 
   0   0   4    53873.31    57381.20    608.46 o 
   1   0   4    14449.63    15376.24    100.37 o 
   2   0   4     8503.35     9038.57     63.29 o 
   3   0   4    45296.29    46490.59    310.26 o 
   4   0   4    12965.58    13091.20     97.04 o 
   5   0   4        0.56       -6.29      6.29 o 
   6   0   4    15229.33    16638.14    123.39 o 
   7   0   4      540.93      508.91     18.74 o 
   8   0   4    11891.77    12665.57    101.79 o 
   9   0   4     5216.14     5308.83     55.85 o 
  10   0   4     1326.08     1463.78     29.66 o 
  11   0   4     1429.43     1158.49     32.23 o 
  12   0   4    25675.82    25348.88    238.85 o 
  13   0   4     1327.70     1292.18     45.32 o 
  14   0   4     3882.39     3838.42     69.42 o 
  15   0   4      322.32      288.31     28.20 o 
  16   0   4     6207.81     5974.28     93.42 o 
  17   0   4      858.44      830.77     42.49 o 
  18   0   4       16.85       50.76     39.81 o 
  19   0   4      262.73      273.69     40.33 o 
  20   0   4     1465.30     1487.71     67.09 o 
  21   0   4       30.21       50.15     72.47 o 
   1   1   4     1718.85     1746.98     14.02 o 
   2   1   4    37696.60    39226.88    179.08 o 
   3   1   4     4753.13     4999.45     31.06 o 
   4   1   4    12219.80    13344.56     69.30 o 
   5   1   4     2855.46     3179.66     23.87 o 
   6   1   4    41336.22    42418.34    204.28 o 
   7   1   4      705.41      758.29     13.78 o 
   8   1   4       90.01       77.37      7.76 o 
   9   1   4     6551.88     6282.78     43.83 o 
  10   1   4    14172.44    14587.26     83.97 o 
  11   1   4     2529.67     2391.29     30.72 o 
  12   1   4     2898.16     2806.76     34.53 o 
  13   1   4       19.77       -0.79     11.90 o 
  14   1   4    18076.11    17747.16    129.53 o 
  15   1   4      553.05      589.04     25.71 o 
  16   1   4      125.61      102.52     23.63 o 
  17   1   4        2.46       22.07     17.36 o 
  18   1   4     4318.50     4208.89     70.06 o 
  19   1   4       39.99       31.79     23.88 o 
  20   1   4      881.39      932.51     41.65 o 
  21   1   4       86.59      -10.73     48.35 o 
   0   2   4    66720.40    69906.70    546.75 o 
   1   2   4     8238.44     8484.62     42.17 o 
   2   2   4      564.18      679.74      9.57 o 
   3   2   4     5831.12     6648.99     35.31 o 
   4   2   4    77660.81    80289.76    352.26 o 
   5   2   4      212.23      262.14      8.60 o 
   6   2   4      600.65      567.70     14.16 o 
   7   2   4      828.02      977.66     13.82 o 
   8   2   4    42163.77    42603.92    200.67 o 
   9   2   4       73.17       84.34      8.70 o 
  10   2   4       23.09       40.43      9.01 o 
  11   2   4     1245.39     1191.47     22.19 o 
  12   2   4    19882.18    19867.55    132.71 o 
  13   2   4      619.43      592.26     20.84 o 
  14   2   4     3030.40     2959.58     43.57 o 
  15   2   4       26.11        2.94     15.61 o 
  16   2   4     4279.70     4396.37     56.17 o 
  17   2   4        3.35        5.20     16.69 o 
  18   2   4      172.56      199.71     25.12 o 
  19   2   4      115.53       81.86     24.80 o 
  20   2   4     4344.08     4640.77     90.33 o 
  21   2   4       45.35      155.70     79.29 o 
   1   3   4      862.70      878.49     11.02 o 
   2   3   4    48157.80    50052.60    235.05 o 
   3   3   4      382.21      362.38      8.47 o 
   4   3   4     6405.43     6207.37     35.67 o 
   5   3   4     6286.08     6878.42     43.10 o 
   6   3   4    77169.49    79608.70    348.82 o 
   7   3   4      765.34      767.05     12.82 o 
   8   3   4     2652.27     2740.79     24.46 o 
   9   3   4     2639.23     2460.44     23.79 o 
  10   3   4    22338.01    22637.27    121.44 o 
  11   3   4     3928.99     3730.01     38.38 o 
  12   3   4      119.61      121.60     13.30 o 
  13   3   4        6.17        3.86     13.05 o 
  14   3   4     3036.95     2982.37     43.21 o 
  15   3   4      662.30      629.17     26.49 o 
  16   3   4      703.90      657.49     27.71 o 
  17   3   4      399.92      380.63     23.64 o 
  18   3   4     5369.59     5508.42     77.00 o 
  19   3   4      146.80      165.75     26.03 o 
  20   3   4     1261.87     1307.71     46.31 o 
   0   4   4     9134.76     9195.56     86.07 o 
   1   4   4    26143.43    27747.22    125.63 o 
   2   4   4     1745.63     1752.29     14.11 o 
   3   4   4     5954.04     5788.98     32.68 o 
   4   4   4    37054.46    37368.89    167.66 o 
   5   4   4     2852.17     3075.69     22.69 o 
   6   4   4    17695.24    18032.11     87.90 o 
   7   4   4      715.15      663.45     14.83 o 
   8   4   4    23645.24    22856.07    110.74 o 
   9   4   4     2415.77     2408.87     24.09 o 
  10   4   4        2.26        1.29      8.62 o 
  11   4   4     1816.03     1678.03     25.53 o 
  12   4   4     3403.43     3357.33     38.10 o 
  13   4   4     3555.05     3455.56     50.92 o 
  14   4   4      627.60      541.76     24.08 o 
  15   4   4        2.80      -10.12     15.37 o 
  16   4   4      447.81      486.40     24.65 o 
  17   4   4      686.95      682.93     28.81 o 
  18   4   4      315.78      330.87     36.24 o 
  19   4   4      185.87      219.61     27.27 o 
  20   4   4     3615.07     3952.05     74.13 o 
   1   5   4       76.81      109.69      6.14 o 
   2   5   4     6754.95     6587.99     37.15 o 
   3   5   4    16828.00    18462.77     90.13 o 
   4   5   4     5117.32     5539.18     33.24 o 
   5   5   4     1542.85     1738.18     17.71 o 
   6   5   4     5604.68     5299.87     33.99 o 
   7   5   4       97.34       98.90      7.49 o 
   8   5   4     3244.97     3075.84     25.86 o 
   9   5   4     2107.18     1935.56     22.34 o 
  10   5   4     2953.52     2837.28     29.32 o 
  11   5   4     1185.79     1173.24     22.53 o 
  12   5   4       56.90       51.63     12.77 o 
  13   5   4      283.93      260.77     17.03 o 
  14   5   4      175.30      141.61     16.74 o 
  15   5   4        0.69      -15.21     15.21 o 
  16   5   4       45.82       -5.98     16.56 o 
  17   5   4        0.86      -18.59     18.59 o 
  18   5   4     1713.47     1767.98     42.68 o 
  19   5   4       28.19       32.01     23.45 o 
  20   5   4      155.49       72.57     25.53 o 
   0   6   4     6635.66     6636.53     63.55 o 
   1   6   4     5227.37     5250.44     33.75 o 
   2   6   4       71.07       10.87      5.23 o 
   3   6   4      961.90     1076.20     12.96 o 
   4   6   4        1.96        3.87      5.58 o 
   5   6   4      301.09      370.83     11.13 o 
   6   6   4      202.77      197.05      8.65 o 
   7   6   4     1012.71      914.44     16.23 o 
   8   6   4     1320.78     1339.91     23.17 o 
   9   6   4        7.88       12.07      8.08 o 
  10   6   4      292.41      239.30     12.05 o 
  11   6   4       12.48       18.85     10.65 o 
  12   6   4     1140.24     1026.38     24.19 o 
  13   6   4      142.52      124.14     15.40 o 
  14   6   4       31.84        4.38     15.34 o 
  15   6   4      193.24      211.19     19.50 o 
  16   6   4      295.06      315.68     22.01 o 
  17   6   4       27.86       -2.06     19.01 o 
  18   6   4      163.64      166.18     31.96 o 
  19   6   4      106.22       87.41     24.72 o 
  20   6   4       32.41       20.14     32.75 o 
   1   7   4      209.27      224.07      8.15 o 
   2   7   4      225.29      222.49      8.47 o 
   3   7   4       45.92       34.12      5.41 o 
   4   7   4     4574.88     4567.87     30.43 o 
   5   7   4     3319.13     3314.85     25.65 o 
   6   7   4    12197.42    12356.96     66.17 o 
   7   7   4      310.19      265.01     10.38 o 
   8   7   4        0.92       13.46      7.58 o 
   9   7   4      953.13      765.55     16.43 o 
  10   7   4      684.01      654.69     18.18 o 
  11   7   4     2944.20     2873.80     33.61 o 
  12   7   4        3.72      -11.14     11.14 o 
  13   7   4       91.48       66.39     14.83 o 
  14   7   4      456.94      449.28     22.42 o 
  15   7   4     1477.40     1437.62     34.49 o 
  16   7   4      144.07      111.01     18.91 o 
  17   7   4        3.89        7.27     18.75 o 
  18   7   4       13.07       -5.13     19.84 o 
  19   7   4       94.43      101.90     27.63 o 
  20   7   4       29.61       19.00     28.81 o 
   0   8   4     4730.48     4669.35     52.99 o 
   1   8   4      383.67      422.76     11.10 o 
   2   8   4      219.57      121.42      7.01 o 
   3   8   4     3645.87     3611.42     27.38 o 
   4   8   4     7803.70     7926.54     45.76 o 
   5   8   4       30.08       22.34      6.94 o 
   6   8   4     2913.05     2765.97     24.67 o 
   7   8   4     2011.71     1780.05     23.83 o 
   8   8   4    14448.44    13958.30     75.98 o 
   9   8   4      860.09      855.00     17.43 o 
  10   8   4      382.29      430.23     16.45 o 
  11   8   4      541.54      517.46     23.06 o 
  12   8   4       17.72       14.11     11.93 o 
  13   8   4      727.91      729.06     24.45 o 
  14   8   4        5.45        0.52     17.22 o 
  15   8   4      433.56      421.53     23.18 o 
  16   8   4       90.81       56.20     20.21 o 
  17   8   4      460.07      433.15     29.05 o 
  18   8   4      160.75      185.33     26.20 o 
  19   8   4       10.16       -0.18     25.45 o 
   1   9   4        1.52       -5.28      5.28 o 
   2   9   4     9579.91     9581.60     57.45 o 
   3   9   4     6245.58     6540.06     41.78 o 
   4   9   4      813.02      699.84     13.28 o 
   5   9   4     1413.04     1430.52     17.89 o 
   6   9   4     5213.64     4870.57     34.99 o 
   7   9   4       95.90      105.54      9.21 o 
   8   9   4     1312.46     1330.14     19.77 o 
   9   9   4     5004.91     4761.08     37.30 o 
  10   9   4     1729.84     1640.31     25.10 o 
  11   9   4     2385.24     2298.44     31.24 o 
  12   9   4      358.54      371.63     18.31 o 
  13   9   4        4.83      -14.52     14.52 o 
  14   9   4      862.68      846.69     30.70 o 
  15   9   4       26.67       42.62     18.28 o 
  16   9   4        3.81      -18.24     18.24 o 
  17   9   4      149.53      103.83     23.59 o 
  18   9   4      297.47      281.11     28.33 o 
  19   9   4       47.45       31.87     26.42 o 
   0  10   4    12074.96    11642.77    105.71 o 
   1  10   4     3497.13     3425.00     27.28 o 
   2  10   4     2469.93     2632.05     24.98 o 
   3  10   4      265.14      224.78     11.08 o 
   4  10   4      844.33      809.19     15.64 o 
   5  10   4       61.73       54.62      8.41 o 
   6  10   4       33.62       20.00      8.38 o 
   7  10   4       10.73       14.69      8.74 o 
   8  10   4     2145.19     2144.58     25.69 o 
   9  10   4      150.52      131.64     11.45 o 
  10  10   4     2749.98     2813.04     34.16 o 
  11  10   4       76.99       41.28     13.16 o 
  12  10   4     1548.96     1502.90     29.69 o 
  13  10   4     1472.97     1373.86     32.26 o 
  14  10   4        1.77        2.61     17.22 o 
  15  10   4       56.43       66.68     19.89 o 
  16  10   4     2354.02     2322.47     49.19 o 
  17  10   4        6.37      -11.76     21.73 o 
  18  10   4        0.60      -18.77     22.45 o 
  19  10   4        1.15      -25.22     25.22 o 
   1  11   4     2458.89     2487.08     24.73 o 
   2  11   4     7969.24     7779.38     48.63 o 
   3  11   4     3115.58     3281.49     28.38 o 
   4  11   4     1300.71     1269.06     18.65 o 
   5  11   4      688.64      600.78     15.67 o 
   6  11   4       31.62       20.88      8.75 o 
   7  11   4        4.09       -5.55      8.91 o 
   8  11   4       45.56       51.34     10.24 o 
   9  11   4       31.54       27.88     10.55 o 
  10  11   4     3563.73     3448.40     42.76 o 
  11  11   4       22.12       11.04     13.00 o 
  12  11   4      513.05      469.22     20.37 o 
  13  11   4     1608.92     1523.67     34.31 o 
  14  11   4     4879.42     4880.15     62.89 o 
  15  11   4      617.78      592.61     29.33 o 
  16  11   4       75.78       64.25     21.20 o 
  17  11   4      406.01      478.37     30.97 o 
  18  11   4      790.55      773.55     47.27 o 
   0  12   4     4661.47     4535.63     75.29 o 
   1  12   4        4.31        8.35      9.86 o 
   2  12   4      703.32      679.17     19.23 o 
   3  12   4       70.43       94.61     10.95 o 
   4  12   4     6008.07     5911.81     53.83 o 
   5  12   4      306.33      304.35     13.84 o 
   6  12   4      682.69      716.04     19.52 o 
   7  12   4     1927.07     1794.23     25.60 o 
   8  12   4     6185.22     6172.62     49.19 o 
   9  12   4        7.93        4.44     11.11 o 
  10  12   4      489.92      507.53     22.32 o 
  11  12   4      670.53      690.80     25.18 o 
  12  12   4     6087.33     6183.76     61.88 o 
  13  12   4     1487.07     1600.62     38.19 o 
  14  12   4      193.71      174.78     22.78 o 
  15  12   4        1.67      -20.91     20.91 o 
  16  12   4     4222.89     4199.74     88.26 o 
  17  12   4      204.93      242.82     32.04 o 
  18  12   4      700.07      710.61     47.65 o 
   1  13   4      470.17      398.31     20.38 o 
   2  13   4     9548.74     9516.26     69.29 o 
   3  13   4      405.92      412.31     19.05 o 
   4  13   4      704.97      641.77     20.20 o 
   5  13   4       17.86       10.95     11.94 o 
   6  13   4    11276.33    11396.70     77.11 o 
   7  13   4      111.96      121.49     12.97 o 
   8  13   4       48.14       51.60     12.43 o 
   9  13   4        3.14      -12.08     12.08 o 
  10  13   4    12100.11    12194.22     93.28 o 
  11  13   4      104.24       94.20     16.96 o 
  12  13   4      173.19      155.80     18.69 o 
  13  13   4       65.35      111.50     21.45 o 
  14  13   4     3730.97     3728.24     69.62 o 
  15  13   4       15.57      -23.66     23.66 o 
  16  13   4     1490.70     1575.89     58.18 o 
  17  13   4       11.13       13.10     29.89 o 
   0  14   4     4285.04     4279.39     65.43 o 
   1  14   4     3085.17     3123.20     36.51 o 
   2  14   4     1284.72     1274.91     25.14 o 
   3  14   4      257.76      277.94     15.10 o 
   4  14   4    21169.42    21132.41    130.03 o 
   5  14   4      839.11      908.09     23.78 o 
   6  14   4      160.39      156.28     14.34 o 
   7  14   4       52.61       36.60     13.16 o 
   8  14   4    18379.06    18584.58    120.34 o 
   9  14   4       16.51      -10.95     13.95 o 
  10  14   4      256.39      237.38     18.07 o 
  11  14   4      114.20      142.89     18.19 o 
  12  14   4     4741.68     4971.68     62.92 o 
  13  14   4      196.62      177.95     24.70 o 
  14  14   4      347.92      352.35     31.18 o 
  15  14   4      640.70      692.63     40.29 o 
  16  14   4     2181.55     2414.07     69.66 o 
  17  14   4      103.47       97.59     33.76 o 
   1  15   4      164.90      170.64     14.24 o 
   2  15   4    15528.14    15574.36    103.24 o 
   3  15   4       13.42       -1.93     12.17 o 
   4  15   4     2017.48     2042.29     39.92 o 
   5  15   4      292.05      342.99     17.83 o 
   6  15   4    17998.00    18081.72    117.78 o 
   7  15   4       91.10       85.04     14.90 o 
   8  15   4      235.54      247.30     17.99 o 
   9  15   4       12.75       11.00     18.67 o 
  10  15   4     7494.29     7554.25     78.31 o 
  11  15   4      311.47      349.80     24.56 o 
  12  15   4       83.47       43.88     20.43 o 
  13  15   4      303.55      317.43     29.92 o 
  14  15   4     2022.57     2093.31     71.03 o 
  15  15   4      646.74      661.33     45.03 o 
  16  15   4      804.31      823.31     61.89 o 
   0  16   4    13085.51    13175.95    130.97 o 
   1  16   4       79.33       79.14     14.57 o 
   2  16   4      364.51      354.16     17.42 o 
   3  16   4      245.59      236.50     16.17 o 
   4  16   4    11379.21    11633.28     90.31 o 
   5  16   4       74.84       87.47     15.73 o 
   6  16   4        0.25      -13.94     13.94 o 
   7  16   4       87.95       69.11     15.44 o 
   8  16   4     6445.07     6479.02     69.07 o 
   9  16   4      400.47      386.81     22.27 o 
  10  16   4     1156.70     1115.86     34.77 o 
  11  16   4       45.17       35.23     19.99 o 
  12  16   4     2444.60     2624.75     55.98 o 
  13  16   4        3.87       21.10     25.92 o 
  14  16   4       28.17      -25.13     28.11 o 
  15  16   4      202.99      251.66     40.57 o 
   1  17   4      698.66      690.30     24.66 o 
   2  17   4     7843.59     7874.73     70.83 o 
   3  17   4      243.18      275.75     18.49 o 
   4  17   4       85.46       55.11     15.75 o 
   5  17   4       57.99       53.56     15.34 o 
   6  17   4     1414.97     1357.37     31.38 o 
   7  17   4      350.19      334.08     19.93 o 
   8  17   4      585.83      609.62     25.75 o 
   9  17   4      240.50      252.92     22.59 o 
  10  17   4      769.35      712.20     31.12 o 
  11  17   4       88.24       97.10     23.04 o 
  12  17   4      134.24      128.76     25.57 o 
  13  17   4       45.15       -1.99     28.67 o 
  14  17   4     2329.06     2479.32     77.82 o 
  15  17   4        4.14       -8.28     59.38 o 
   0  18   4     5327.10     5211.20     96.36 o 
   1  18   4      109.40      102.66     18.36 o 
   2  18   4      127.64      137.18     19.49 o 
   3  18   4      144.62      154.60     19.75 o 
   4  18   4      387.59      452.98     25.16 o 
   5  18   4        5.25      -15.04     16.04 o 
   6  18   4      112.97       93.75     17.90 o 
   7  18   4       26.82       -5.35     16.59 o 
   8  18   4      191.04      183.57     22.31 o 
   9  18   4       93.32       42.64     22.89 o 
  10  18   4      378.34      364.12     29.57 o 
  11  18   4       34.42       11.23     25.72 o 
  12  18   4      885.56      860.01     47.91 o 
  13  18   4      241.27      252.28     39.50 o 
  14  18   4       18.05      -19.36     61.62 o 
   1  19   4        3.59      -18.43     18.43 o 
   2  19   4     1483.21     1513.90     40.61 o 
   3  19   4        0.40       -7.55     19.39 o 
   4  19   4       40.67       29.92     21.07 o 
   5  19   4       34.19       21.00     21.10 o 
   6  19   4      207.38      197.20     23.82 o 
   7  19   4       94.99      138.48     23.84 o 
   8  19   4        0.88      -15.13     24.29 o 
   9  19   4        4.26      -13.52     25.69 o 
  10  19   4      487.36      500.94     36.47 o 
  11  19   4        0.28       12.70     29.19 o 
  12  19   4        4.62       51.13     35.08 o 
  13  19   4       62.03       72.88     36.29 o 
   0  20   4      970.57      954.08     51.26 o 
   1  20   4      244.21      280.84     25.77 o 
   2  20   4        2.12       10.96     20.74 o 
   3  20   4      116.96      116.37     23.18 o 
   4  20   4      433.67      415.57     28.22 o 
   5  20   4      224.21      150.41     24.54 o 
   6  20   4       25.60        4.40     21.74 o 
   7  20   4       60.42       23.35     20.87 o 
   8  20   4     1833.48     2066.71     50.46 o 
   9  20   4      208.54      210.92     50.52 o 
  10  20   4      333.03      344.23     34.70 o 
  11  20   4       21.45        7.17     34.48 o 
  12  20   4      560.80      663.14     53.15 o 
   1  21   4      659.44      685.91     36.68 o 
   2  21   4       67.05       21.75     22.28 o 
   3  21   4      151.00      116.79     24.72 o 
   4  21   4      574.08      610.31     33.08 o 
   5  21   4       37.81      -13.71     22.31 o 
   6  21   4      798.35      848.40     45.70 o 
   7  21   4      240.30      312.80     28.86 o 
   8  21   4      169.07      180.49     32.68 o 
   9  21   4        2.35        7.27     25.75 o 
  10  21   4      586.62      690.10     44.11 o 
   0  22   4      142.73      150.91     36.91 o 
   1  22   4      232.94      289.83     28.11 o 
   2  22   4       82.59      136.49     25.81 o 
   3  22   4       97.44       29.29     23.36 o 
   4  22   4       21.10      -22.68     22.88 o 
   5  22   4       14.30      -19.22     23.20 o 
   6  22   4      128.98      111.21     26.33 o 
   7  22   4       13.82       48.89     24.56 o 
   8  22   4      152.46      121.69     31.89 o 
   9  22   4      110.65      137.44     39.84 o 
   1  23   4        0.93       47.60     29.20 o 
   2  23   4      191.32      159.06     28.23 o 
   3  23   4        2.87       13.91     23.70 o 
   4  23   4       52.41       -0.49     24.47 o 
   5  23   4        1.77      -11.38     24.31 o 
   6  23   4      342.59      284.49     31.02 o 
   7  23   4       11.45       48.42     29.62 o 
   0  24   4      163.76      153.02     53.12 o 
   1  24   4      102.88      109.58     36.73 o 
   2  24   4       48.93        9.48     25.09 o 
   3  24   4       55.45       71.23     28.90 o 
   1   1   5     1353.62     1501.73     13.58 o 
   2   1   5      161.52      278.32      7.98 o 
   3   1   5      629.16      529.22      9.33 o 
   4   1   5      483.42      351.51     12.75 o 
   5   1   5     4928.87     5210.40     32.20 o 
   6   1   5     8030.50     7985.92     48.09 o 
   7   1   5      303.23      298.71      9.56 o 
   8   1   5     1337.39     1469.41     20.15 o 
   9   1   5       29.56       45.85      8.19 o 
  10   1   5     5182.69     5435.83     47.12 o 
  11   1   5      945.49      824.92     21.53 o 
  12   1   5       12.29       14.12     11.94 o 
  13   1   5      736.27      700.15     22.74 o 
  14   1   5      270.07      289.81     19.76 o 
  15   1   5      267.55      265.63     19.78 o 
  16   1   5     1562.47     1559.13     35.88 o 
  17   1   5       28.06       36.73     18.05 o 
  18   1   5      411.71      437.23     25.67 o 
  19   1   5       36.71       -3.04     22.95 o 
  20   1   5      455.56      403.18     36.24 o 
   0   2   5    12194.62    12003.20     93.93 o 
   1   2   5      706.97      509.67      8.97 o 
   2   2   5    12048.43    13926.87     66.54 o 
   3   2   5      416.31      466.45      8.80 o 
   4   2   5      366.35      230.35      7.95 o 
   5   2   5     3780.80     3487.07     24.94 o 
   6   2   5       31.06       13.53      5.45 o 
   7   2   5      842.14      888.15     13.30 o 
   8   2   5    36082.00    35558.37    170.22 o 
   9   2   5      432.16      496.09     15.66 o 
  10   2   5     1137.34     1004.93     21.41 o 
  11   2   5      359.80      327.20     15.37 o 
  12   2   5     3126.38     3098.62     36.99 o 
  13   2   5      970.11     1022.99     24.73 o 
  14   2   5     1224.89     1126.85     31.42 o 
  15   2   5       26.61       10.09     15.63 o 
  16   2   5      648.47      718.15     28.75 o 
  17   2   5        1.14       -8.00     17.40 o 
  18   2   5     3224.20     3223.17     52.19 o 
  19   2   5        0.12      -22.06     22.06 o 
  20   2   5      801.54      835.37     45.23 o 
   1   3   5     9977.95    10264.89     50.98 o 
   2   3   5    15016.67    14963.63     71.39 o 
   3   3   5     8217.30     7440.98     42.42 o 
   4   3   5     1421.17     1777.24     15.74 o 
   5   3   5      806.33      977.07     16.66 o 
   6   3   5    16006.11    15079.38     75.05 o 
   7   3   5     4483.57     4329.39     29.19 o 
   8   3   5     1003.41     1132.87     19.47 o 
   9   3   5     1238.04     1327.13     19.54 o 
  10   3   5    15163.93    15010.66     91.34 o 
  11   3   5      979.64     1062.42     23.38 o 
  12   3   5       57.93       72.91     12.95 o 
  13   3   5      147.58       77.55     14.17 o 
  14   3   5     1978.36     1900.33     35.98 o 
  15   3   5      128.92       73.19     17.20 o 
  16   3   5     1421.86     1420.17     34.62 o 
  17   3   5      118.09      108.66     19.62 o 
  18   3   5     1204.50     1267.47     38.30 o 
  19   3   5      127.80      119.98     25.35 o 
  20   3   5      635.75      603.54     35.91 o 
   0   4   5    22092.67    21827.11    142.57 o 
   1   4   5      165.20       46.85      4.55 o 
   2   4   5    13963.03    14823.35     73.51 o 
   3   4   5    12809.85    13449.19     68.16 o 
   4   4   5     7679.47     7572.08     45.13 o 
   5   4   5     8366.38     8024.45     47.18 o 
   6   4   5      102.69      174.76     10.33 o 
   7   4   5     4734.41     4612.48     31.30 o 
   8   4   5     9085.29     9231.04     52.62 o 
   9   4   5     5722.67     6090.70     41.84 o 
  10   4   5      306.88      355.92     14.71 o 
  11   4   5      365.67      408.51     16.49 o 
  12   4   5     3794.54     3588.81     40.24 o 
  13   4   5     4082.75     3880.14     56.56 o 
  14   4   5     1273.85     1268.80     31.49 o 
  15   4   5      649.60      613.97     25.83 o 
  16   4   5     1253.97     1276.48     35.10 o 
  17   4   5     1619.61     1640.68     38.75 o 
  18   4   5        2.96        4.03     20.34 o 
  19   4   5       60.93       41.66     24.22 o 
  20   4   5      269.04      295.72     29.82 o 
   1   5   5    12306.42    11722.74     60.71 o 
   2   5   5    19697.66    19861.39     90.81 o 
   3   5   5      352.69      217.76     10.34 o 
   4   5   5     1798.83     2096.94     21.00 o 
   5   5   5     8657.96     8570.74     49.02 o 
   6   5   5      112.94      125.53      7.37 o 
   7   5   5     2959.87     2939.60     25.03 o 
   8   5   5     2163.26     2176.25     21.49 o 
   9   5   5     4575.10     4754.63     36.36 o 
  10   5   5      513.06      662.55     18.39 o 
  11   5   5    14412.90    14095.18     93.95 o 
  12   5   5     1381.28     1330.66     26.17 o 
  13   5   5      967.12      929.35     24.23 o 
  14   5   5     3073.55     3147.19     45.18 o 
  15   5   5     4581.10     4441.35     55.53 o 
  16   5   5      445.65      471.25     24.35 o 
  17   5   5      560.13      556.58     27.35 o 
  18   5   5      667.22      650.43     31.88 o 
  19   5   5     1500.50     1422.50     44.94 o 
  20   5   5        0.50       -6.08     25.15 o 
   0   6   5    11881.63    11650.45    105.87 o 
   1   6   5      576.46      443.91     12.03 o 
   2   6   5       44.22       75.06      5.83 o 
   3   6   5    16099.51    16481.52     81.58 o 
   4   6   5     3568.65     3276.51     25.69 o 
   5   6   5     2211.85     2021.72     19.37 o 
   6   6   5       34.18       22.12      6.74 o 
   7   6   5    14628.73    14397.02     78.31 o 
   8   6   5      696.39      874.80     16.98 o 
   9   6   5    10987.84    10951.58     65.39 o 
  10   6   5     4720.50     4738.82     42.34 o 
  11   6   5     3694.11     3527.51     38.97 o 
  12   6   5     1639.85     1598.69     27.45 o 
  13   6   5    11088.95    10814.37     81.20 o 
  14   6   5      327.13      330.00     20.26 o 
  15   6   5     1341.75     1351.64     33.05 o 
  16   6   5      834.38      807.48     29.81 o 
  17   6   5     3674.50     3525.69     53.20 o 
  18   6   5      599.58      591.21     31.06 o 
  19   6   5      163.48      145.80     31.16 o 
  20   6   5      416.57      400.97     34.47 o 
   1   7   5     3589.31     3456.34     29.54 o 
   2   7   5    17431.13    17412.33     87.92 o 
   3   7   5     6501.93     6453.85     41.32 o 
   4   7   5     3488.81     3667.00     26.61 o 
   5   7   5    18273.83    18272.10     90.62 o 
   6   7   5    15973.26    15460.81     79.65 o 
   7   7   5     7328.34     7011.68     43.03 o 
   8   7   5     1428.51     1527.86     22.94 o 
   9   7   5     5540.59     5540.89     41.39 o 
  10   7   5     1190.38     1178.66     22.83 o 
  11   7   5     7828.68     7632.60     58.95 o 
  12   7   5      399.76      330.61     17.33 o 
  13   7   5     2820.72     2692.36     37.03 o 
  14   7   5     3841.65     3817.91     47.56 o 
  15   7   5     4668.66     4614.53     64.75 o 
  16   7   5       18.22       37.57     17.72 o 
  17   7   5      615.79      584.55     30.25 o 
  18   7   5     1668.14     1643.16     46.03 o 
  19   7   5     2007.10     2024.94     56.16 o 
  20   7   5      150.32      183.58     40.06 o 
   0   8   5     8140.58     7934.15     77.57 o 
   1   8   5     9451.66     9957.29     63.67 o 
   2   8   5     5100.45     5076.21     34.59 o 
   3   8   5     3533.48     3434.91     26.91 o 
   4   8   5    29967.43    28847.79    135.51 o 
   5   8   5     6241.28     6323.31     40.05 o 
   6   8   5      149.02      213.65      9.86 o 
   7   8   5     8402.66     8441.81     51.35 o 
   8   8   5    25480.70    25035.50    123.63 o 
   9   8   5     6971.04     6639.49     47.19 o 
  10   8   5      742.38      757.27     20.93 o 
  11   8   5     3211.78     3087.37     35.46 o 
  12   8   5     6501.43     6488.05     57.97 o 
  13   8   5     2499.51     2535.20     36.31 o 
  14   8   5      154.72      140.78     18.30 o 
  15   8   5      488.32      478.91     27.46 o 
  16   8   5     2000.91     1995.62     43.58 o 
  17   8   5     1469.38     1469.69     44.52 o 
  18   8   5      568.36      534.50     32.04 o 
  19   8   5      409.83      425.32     33.61 o 
   1   9   5     3519.97     3705.59     34.46 o 
   2   9   5    11748.68    11567.79     63.89 o 
   3   9   5    14534.71    14818.34     79.19 o 
   4   9   5     5153.62     5137.87     36.54 o 
   5   9   5     2282.96     2335.67     22.29 o 
   6   9   5    31235.95    31018.56    143.50 o 
   7   9   5     7398.68     7202.60     46.44 o 
   8   9   5       16.94        2.81      8.48 o 
   9   9   5      716.57      726.97     19.79 o 
  10   9   5    16130.02    15620.40    102.57 o 
  11   9   5      529.18      554.30     21.27 o 
  12   9   5       16.33       -9.04     13.76 o 
  13   9   5      951.52      925.95     26.86 o 
  14   9   5     3508.97     3602.25     50.14 o 
  15   9   5      424.51      456.71     29.07 o 
  16   9   5     1170.34     1246.22     40.65 o 
  17   9   5      277.42      268.14     24.82 o 
  18   9   5     3602.66     3691.65     65.31 o 
  19   9   5     1026.54     1061.38     45.72 o 
   0  10   5       81.24       46.46     14.09 o 
   1  10   5    10231.06    10265.24     65.12 o 
   2  10   5       96.40       92.32      7.15 o 
   3  10   5     2631.42     2550.47     24.04 o 
   4  10   5    13392.36    13451.43     74.86 o 
   5  10   5    11947.08    11981.21     69.36 o 
   6  10   5        3.42       -7.91      8.18 o 
   7  10   5      853.71      797.69     17.63 o 
   8  10   5     9349.71     9011.60     58.76 o 
   9  10   5     2250.35     2337.19     32.41 o 
  10  10   5        3.41        4.94     11.00 o 
  11  10   5      677.21      694.90     23.16 o 
  12  10   5     4957.68     4879.35     52.76 o 
  13  10   5      557.62      453.73     22.52 o 
  14  10   5      290.59      259.96     22.96 o 
  15  10   5      260.88      305.10     27.64 o 
  16  10   5     1913.94     1895.17     43.76 o 
  17  10   5      596.29      560.51     32.14 o 
  18  10   5     1009.00     1011.92     41.11 o 
  19  10   5      462.24      516.83     51.58 o 
   1  11   5    10463.90    10074.66     69.89 o 
   2  11   5     2276.00     2611.95     28.36 o 
   3  11   5    10806.35    10570.67     68.99 o 
   4  11   5      565.53      509.16     16.54 o 
   5  11   5      511.40      481.88     16.98 o 
   6  11   5       66.87       39.16      9.62 o 
   7  11   5     3748.42     3837.49     36.83 o 
   8  11   5      202.40      216.33     12.15 o 
   9  11   5      375.25      340.85     15.86 o 
  10  11   5     3774.67     3734.72     40.14 o 
  11  11   5     1911.24     1885.68     32.20 o 
  12  11   5      100.00      116.48     16.39 o 
  13  11   5      586.37      620.05     30.45 o 
  14  11   5      721.25      692.15     30.66 o 
  15  11   5      547.83      466.94     29.02 o 
  16  11   5      137.62      158.41     23.78 o 
  17  11   5      803.07      877.01     45.84 o 
  18  11   5      668.79      753.75     48.68 o 
   0  12   5     3018.69     2914.04     47.12 o 
   1  12   5     2375.76     2207.18     29.32 o 
   2  12   5     3011.11     2955.12     33.86 o 
   3  12   5     6288.47     6222.23     51.95 o 
   4  12   5      100.47      143.16     12.33 o 
   5  12   5     2228.24     2195.25     28.58 o 
   6  12   5      130.17      117.13     12.18 o 
   7  12   5      494.65      491.46     18.45 o 
   8  12   5      960.80      886.21     22.21 o 
   9  12   5     2195.60     2122.29     34.06 o 
  10  12   5       81.47       47.95     14.50 o 
  11  12   5      678.35      682.55     31.18 o 
  12  12   5      412.60      389.93     23.33 o 
  13  12   5     1771.58     1759.60     42.15 o 
  14  12   5        0.09      -17.12     19.63 o 
  15  12   5      709.18      773.12     38.32 o 
  16  12   5      396.06      386.07     31.34 o 
  17  12   5     1249.85     1297.42     51.57 o 
  18  12   5       15.58        1.88     28.63 o 
   1  13   5     1523.37     1473.95     25.98 o 
   2  13   5     2320.98     2310.68     37.58 o 
   3  13   5      223.29      200.59     14.07 o 
   4  13   5      776.91      735.35     21.37 o 
   5  13   5      324.10      391.04     18.70 o 
   6  13   5     1676.30     1648.31     28.07 o 
   7  13   5        0.40       -7.66     12.15 o 
   8  13   5       31.36       20.22     12.18 o 
   9  13   5     1014.18     1036.64     27.00 o 
  10  13   5       27.04       29.15     14.91 o 
  11  13   5     1364.04     1360.17     33.58 o 
  12  13   5       49.71       35.40     18.36 o 
  13  13   5      139.64      134.35     21.92 o 
  14  13   5      152.58      104.82     22.41 o 
  15  13   5      928.08     1027.49     41.46 o 
  16  13   5        8.08       -4.82     26.13 o 
  17  13   5      290.67      225.38     35.73 o 
   0  14   5     3710.79     3399.98     66.91 o 
   1  14   5     1036.59      914.26     22.55 o 
   2  14   5       57.19       61.00     12.50 o 
   3  14   5      363.27      360.55     17.71 o 
   4  14   5       71.32       52.73     12.75 o 
   5  14   5      496.00      493.66     20.32 o 
   6  14   5      299.91      287.99     16.25 o 
   7  14   5      437.49      502.61     24.34 o 
   8  14   5      267.15      232.90     16.84 o 
   9  14   5       25.56      -10.16     15.43 o 
  10  14   5       23.44       38.29     15.98 o 
  11  14   5      303.02      302.67     21.97 o 
  12  14   5      160.74      181.01     22.77 o 
  13  14   5      118.51      119.13     24.03 o 
  14  14   5       29.76        2.72     22.58 o 
  15  14   5      227.68      234.57     30.28 o 
  16  14   5        0.82      -13.33     28.57 o 
  17  14   5      384.22      363.17     39.47 o 
   1  15   5      975.39      967.83     29.51 o 
   2  15   5       86.58       44.21     12.99 o 
   3  15   5      419.73      415.15     18.59 o 
   4  15   5      678.99      692.59     22.67 o 
   5  15   5      473.15      461.27     19.93 o 
   6  15   5      254.78      287.07     21.16 o 
   7  15   5     1048.69     1056.77     26.45 o 
   8  15   5       44.21       32.70     14.13 o 
   9  15   5      413.69      456.28     23.48 o 
  10  15   5      132.00      107.49     19.51 o 
  11  15   5      275.16      261.57     27.16 o 
  12  15   5      283.06      361.14     28.54 o 
  13  15   5        1.32      -35.73     35.73 o 
  14  15   5      138.14      154.85     30.15 o 
  15  15   5       74.88       13.61     29.64 o 
  16  15   5      111.28       63.94     37.34 o 
   0  16   5      459.96      502.65     29.61 o 
   1  16   5     2686.34     2574.17     41.36 o 
   2  16   5     1372.01     1430.23     28.56 o 
   3  16   5     1647.84     1708.25     30.87 o 
   4  16   5        0.30      -12.84     12.84 o 
   5  16   5      388.97      348.39     18.20 o 
   6  16   5      453.55      492.51     27.20 o 
   7  16   5      296.19      299.16     19.49 o 
   8  16   5      202.15      265.12     19.11 o 
   9  16   5     1488.17     1431.30     36.58 o 
  10  16   5      600.17      592.53     29.17 o 
  11  16   5      180.01      184.43     23.73 o 
  12  16   5      409.30      493.08     31.74 o 
  13  16   5     1130.13     1422.20     53.98 o 
  14  16   5       52.05       25.05     25.22 o 
  15  16   5       49.11       52.88     30.61 o 
   1  17   5     1400.83     1449.23     29.74 o 
   2  17   5     1633.87     1607.11     31.13 o 
   3  17   5      100.19       84.75     15.88 o 
   4  17   5       75.76       66.87     15.71 o 
   5  17   5     3250.06     3291.38     51.74 o 
   6  17   5       58.20       47.66     15.68 o 
   7  17   5     1399.22     1524.40     33.23 o 
   8  17   5      285.14      283.44     22.05 o 
   9  17   5     1217.07     1298.96     36.54 o 
  10  17   5       14.70       26.98     19.42 o 
  11  17   5     1596.85     1684.13     44.11 o 
  12  17   5       85.68       80.62     25.15 o 
  13  17   5      429.28      527.49     38.08 o 
  14  17   5       68.68       72.32     31.71 o 
   0  18   5     2716.54     2587.67     78.58 o 
   1  18   5      255.47      234.07     19.83 o 
   2  18   5      139.39      148.48     18.54 o 
   3  18   5      781.11      786.20     29.51 o 
   4  18   5     1188.50     1159.28     30.53 o 
   5  18   5      236.27      195.36     18.95 o 
   6  18   5        3.61       12.75     16.22 o 
   7  18   5     1785.63     1853.69     37.08 o 
   8  18   5     1492.47     1516.10     38.87 o 
   9  18   5      993.14      932.01     33.74 o 
  10  18   5      138.00      132.19     22.51 o 
  11  18   5      936.03      963.18     40.98 o 
  12  18   5      398.92      331.14     39.08 o 
  13  18   5     1073.68     1192.92     55.35 o 
  14  18   5      231.29      283.97     65.63 o 
   1  19   5       12.95       24.19     19.90 o 
   2  19   5     3870.69     3753.59     59.97 o 
   3  19   5       28.78        7.22     20.08 o 
   4  19   5      670.61      688.61     33.07 o 
   5  19   5      622.35      629.14     39.39 o 
   6  19   5     4952.25     5032.58     71.13 o 
   7  19   5      559.30      581.97     46.35 o 
   8  19   5      429.18      474.27     31.51 o 
   9  19   5     1146.01     1222.38     43.94 o 
  10  19   5     1732.05     1702.79     52.42 o 
  11  19   5      540.91      512.66     37.29 o 
  12  19   5      106.92      118.34     37.43 o 
  13  19   5      174.40      162.60     39.05 o 
   0  20   5     2169.72     2125.29     67.76 o 
   1  20   5      450.36      416.28     42.67 o 
   2  20   5      430.86      417.50     27.57 o 
   3  20   5      142.50      113.94     27.66 o 
   4  20   5     3455.72     3462.01     60.63 o 
   5  20   5     1192.02     1156.18     42.34 o 
   6  20   5       83.57       87.39     26.03 o 
   7  20   5      362.97      334.99     28.25 o 
   8  20   5     5322.47     5563.05     92.04 o 
   9  20   5      379.80      422.82     35.83 o 
  10  20   5        1.96      -20.47     26.72 o 
  11  20   5      297.26      385.01     39.36 o 
   1  21   5      947.72      997.52     43.68 o 
   2  21   5     1538.21     1617.13     44.78 o 
   3  21   5     1976.61     1977.88     50.52 o 
   4  21   5       54.16       10.10     22.25 o 
   5  21   5      472.99      461.58     31.03 o 
   6  21   5     2280.99     2181.68     51.49 o 
   7  21   5      978.53     1069.55     40.84 o 
   8  21   5       85.11       53.39     29.51 o 
   9  21   5      216.26      213.96     32.52 o 
  10  21   5      950.41      968.34     49.79 o 
   0  22   5      736.43      766.48     53.73 o 
   1  22   5     2868.25     2981.62     59.57 o 
   2  22   5       65.04        9.47     23.13 o 
   3  22   5      763.13      873.67     47.39 o 
   4  22   5      360.65      301.58     29.30 o 
   5  22   5     1562.68     1602.05     47.92 o 
   6  22   5       80.65       59.42     25.49 o 
   7  22   5       54.12       54.92     27.29 o 
   8  22   5      378.79      324.81     36.70 o 
   1  23   5      985.23     1004.92     41.43 o 
   2  23   5      711.64      759.94     39.00 o 
   3  23   5     1081.87     1102.25     42.89 o 
   4  23   5       68.74       43.46     24.68 o 
   5  23   5      281.72      317.15     30.76 o 
   6  23   5       56.64       10.75     27.96 o 
   0  24   5      774.73      687.22     54.70 o 
   1  24   5      935.92      954.81     48.81 o 
   2  24   5       12.52       12.65     35.22 o 
   3  24   5      169.89      177.63     55.59 o 
   0   0   6     2516.47     2871.27     41.15 o 
   1   0   6    15127.26    15255.32    102.71 o 
   2   0   6     6688.98     6907.71     53.21 o 
   3   0   6    94558.39    98781.80    617.82 o 
   4   0   6     4593.74     4617.34     44.34 o 
   5   0   6    25980.14    24803.57    176.31 o 
   6   0   6      373.66      411.72     15.51 o 
   7   0   6    17318.59    18251.30    151.73 o 
   8   0   6      158.22      244.18     21.49 o 
   9   0   6    60707.90    61663.82    457.52 o 
  10   0   6      401.45      387.78     30.72 o 
  11   0   6     2027.96     1952.19     41.49 o 
  12   0   6      132.33      105.01     18.65 o 
  13   0   6    29924.08    29347.96    312.30 o 
  14   0   6        4.87       -5.70     18.67 o 
  15   0   6     1394.24     1372.30     46.36 o 
  16   0   6      611.77      614.99     39.25 o 
  17   0   6     1808.96     1712.76     66.65 o 
  18   0   6        0.24       18.99     27.34 o 
  19   0   6     2074.44     2228.46     75.03 o 
  20   0   6      110.72      138.86     38.32 o 
   1   1   6    57331.41    60068.63    262.84 o 
   2   1   6      762.20      951.22     11.77 o 
   3   1   6    20954.04    20753.02     99.88 o 
   4   1   6     3407.21     3504.69     24.66 o 
   5   1   6    33637.13    35862.83    168.48 o 
   6   1   6     2180.85     2317.85     19.77 o 
   7   1   6    49166.99    49851.89    241.13 o 
   8   1   6     2195.35     2241.02     24.96 o 
   9   1   6     2192.33     2286.82     29.46 o 
  10   1   6      559.78      531.98     18.48 o 
  11   1   6    27477.07    27139.14    158.59 o 
  12   1   6     2337.42     2289.18     32.56 o 
  13   1   6     1579.25     1564.50     29.58 o 
  14   1   6        4.86        7.07     14.11 o 
  15   1   6     5253.97     5177.44     60.17 o 
  16   1   6        1.40      -16.38     16.38 o 
  17   1   6     3993.49     4093.48     56.70 o 
  18   1   6       98.79      113.06     20.47 o 
  19   1   6     3760.30     3750.38     61.60 o 
  20   1   6       15.01       39.98     25.37 o 
   0   2   6    13100.50    13762.32    100.23 o 
   1   2   6     5773.50     5652.72     33.01 o 
   2   2   6     6522.47     7076.08     39.49 o 
   3   2   6    13765.19    13717.35     68.78 o 
   4   2   6       34.45       19.17      5.60 o 
   5   2   6    11122.44    10774.74     60.31 o 
   6   2   6     2927.52     3195.98     24.77 o 
   7   2   6    18316.29    18654.03     99.40 o 
   8   2   6     1726.10     1871.66     21.05 o 
   9   2   6    17084.98    17595.25    107.93 o 
  10   2   6        5.79       18.12     11.43 o 
  11   2   6     4799.28     4636.45     45.08 o 
  12   2   6      907.78      844.44     23.48 o 
  13   2   6    11346.11    11145.51     82.63 o 
  14   2   6        1.64      -10.99     14.00 o 
  15   2   6      120.26       93.67     17.58 o 
  16   2   6      132.38      123.90     19.16 o 
  17   2   6     2032.78     1980.46     45.33 o 
  18   2   6       31.44       33.74     19.76 o 
  19   2   6      556.97      523.50     30.23 o 
  20   2   6       23.22       10.28     24.27 o 
   1   3   6     3174.71     3310.75     22.74 o 
   2   3   6     4243.30     4410.47     27.28 o 
   3   3   6     7969.03     7887.94     43.96 o 
   4   3   6     3719.97     3892.85     26.57 o 
   5   3   6     3914.29     3749.59     28.41 o 
   6   3   6      197.07      256.30      9.74 o 
   7   3   6    10704.87    10967.36     63.55 o 
   8   3   6     1614.87     1469.63     27.47 o 
   9   3   6     8613.51     8363.56     58.24 o 
  10   3   6       14.04      -10.19     10.19 o 
  11   3   6       77.75       99.95     12.94 o 
  12   3   6       67.96       32.67     12.64 o 
  13   3   6     3357.84     3393.19     41.02 o 
  14   3   6     1356.47     1342.14     30.56 o 
  15   3   6     2449.04     2456.22     42.11 o 
  16   3   6        1.60        2.62     16.69 o 
  17   3   6      215.26      160.06     20.41 o 
  18   3   6       92.07       77.77     20.43 o 
  19   3   6     3899.03     3808.89     62.08 o 
  20   3   6        0.56      -24.07     24.07 o 
   0   4   6       80.83       84.53      7.43 o 
   1   4   6     3134.58     3448.70     22.88 o 
   2   4   6        0.35       -0.43      4.79 o 
   3   4   6     2352.04     2858.97     21.33 o 
   4   4   6     1574.93     1770.67     17.80 o 
   5   4   6     1560.22     1533.22     16.16 o 
   6   4   6     6003.69     6018.83     37.15 o 
   7   4   6    10928.93    10858.44     59.09 o 
   8   4   6      218.16      217.49      9.83 o 
   9   4   6        5.04       -9.01      9.01 o 
  10   4   6      791.00      755.32     20.96 o 
  11   4   6     9545.72     9430.75     70.74 o 
  12   4   6      294.61      301.16     16.27 o 
  13   4   6     1267.31     1202.95     27.02 o 
  14   4   6      426.35      441.81     21.41 o 
  15   4   6        0.46       11.12     16.23 o 
  16   4   6      391.96      372.88     23.14 o 
  17   4   6     1759.93     1774.23     39.44 o 
  18   4   6       57.72       42.27     19.85 o 
  19   4   6       23.51        2.38     21.74 o 
  20   4   6       34.79       30.12     24.98 o 
   1   5   6      104.09       99.68      9.04 o 
   2   5   6       19.95       16.03      5.83 o 
   3   5   6     4108.52     4568.06     29.96 o 
   4   5   6      109.79       93.73      6.68 o 
   5   5   6      827.72      704.82     12.91 o 
   6   5   6       35.22       29.40      6.79 o 
   7   5   6      218.29      247.16     10.24 o 
   8   5   6       70.02       60.34      7.60 o 
   9   5   6      644.78      675.33     21.70 o 
  10   5   6      634.44      627.41     19.91 o 
  11   5   6      348.45      311.80     15.66 o 
  12   5   6      221.74      189.87     15.08 o 
  13   5   6     2584.41     2602.89     38.72 o 
  14   5   6       58.03       51.13     15.26 o 
  15   5   6     2167.33     2095.27     39.74 o 
  16   5   6        9.01       27.34     17.75 o 
  17   5   6      230.19      170.86     21.51 o 
  18   5   6        8.02       21.03     19.57 o 
  19   5   6     1419.73     1485.60     42.73 o 
  20   5   6       16.64      -25.40     25.40 o 
   0   6   6      290.47      245.20     13.22 o 
   1   6   6    10857.42    11691.66     65.05 o 
   2   6   6     1393.43     1412.53     17.34 o 
   3   6   6     1101.16      907.64     12.79 o 
   4   6   6      209.40      234.33      9.54 o 
   5   6   6      212.36      179.36     10.01 o 
   6   6   6      336.81      265.12      9.95 o 
   7   6   6      218.44      226.56      9.69 o 
   8   6   6      229.96      235.15     10.22 o 
   9   6   6       67.07       64.55      9.88 o 
  10   6   6      142.09      123.68     12.14 o 
  11   6   6      300.34      308.01     15.86 o 
  12   6   6       90.35      100.04     14.10 o 
  13   6   6     2582.10     2619.12     36.84 o 
  14   6   6        0.76      -12.07     14.48 o 
  15   6   6      214.70      207.10     20.03 o 
  16   6   6      148.59      132.18     19.57 o 
  17   6   6      512.40      512.66     26.97 o 
  18   6   6       42.58       30.32     21.33 o 
  19   6   6      115.49       89.46     25.62 o 
  20   6   6       20.29       12.51     35.84 o 
   1   7   6    10640.19    10802.77     65.15 o 
   2   7   6      581.67      540.07     13.88 o 
   3   7   6     6570.30     6749.52     40.75 o 
   4   7   6     2310.43     2332.36     21.21 o 
   5   7   6      965.07      919.52     14.84 o 
   6   7   6       26.58       27.32      7.36 o 
   7   7   6      394.31      330.53     11.79 o 
   8   7   6       52.59       50.19     10.66 o 
   9   7   6     3866.15     3578.57     33.96 o 
  10   7   6     1690.02     1618.90     25.72 o 
  11   7   6     1485.98     1433.18     29.07 o 
  12   7   6      344.46      362.33     17.52 o 
  13   7   6       52.91       55.92     14.41 o 
  14   7   6     1028.19     1023.15     28.50 o 
  15   7   6      302.47      329.31     23.27 o 
  16   7   6       49.08       53.00     22.27 o 
  17   7   6     1097.02     1186.97     37.41 o 
  18   7   6       67.48       25.57     21.60 o 
  19   7   6       11.69      -23.60     23.60 o 
   0   8   6     1433.33     1594.19     31.50 o 
   1   8   6     3751.00     3910.80     33.94 o 
   2   8   6     1126.81     1150.88     16.45 o 
   3   8   6     2822.01     2631.09     23.34 o 
   4   8   6     4135.03     3977.20     28.76 o 
   5   8   6      647.21      609.57     14.00 o 
   6   8   6       62.95       27.89      7.62 o 
   7   8   6     2095.64     2020.49     22.17 o 
   8   8   6        4.89       -5.02      8.04 o 
   9   8   6       36.90       31.51     10.06 o 
  10   8   6        0.65       -1.41     10.88 o 
  11   8   6      767.76      857.85     25.05 o 
  12   8   6     1091.57     1033.57     27.35 o 
  13   8   6       39.03       26.89     15.10 o 
  14   8   6       72.39       55.36     17.31 o 
  15   8   6       11.47        0.00     21.07 o 
  16   8   6      557.34      510.20     28.63 o 
  17   8   6      312.32      320.11     25.55 o 
  18   8   6        0.33       46.42     23.57 o 
  19   8   6      179.41      116.44     27.09 o 
   1   9   6     2796.88     2726.01     26.94 o 
   2   9   6       67.85       76.18      9.23 o 
   3   9   6     1080.32     1030.40     15.67 o 
   4   9   6       50.64       41.39      7.87 o 
   5   9   6     1309.82     1183.43     21.33 o 
   6   9   6       74.55       88.05      9.33 o 
   7   9   6      880.70      866.45     17.84 o 
   8   9   6     2697.67     2428.38     27.07 o 
   9   9   6     2082.76     2096.99     28.86 o 
  10   9   6      815.45      882.84     23.23 o 
  11   9   6     1010.83     1033.01     26.68 o 
  12   9   6      222.90      244.15     17.32 o 
  13   9   6     1014.02     1083.11     29.08 o 
  14   9   6        1.60      -15.58     16.29 o 
  15   9   6     3473.02     3532.73     55.04 o 
  16   9   6        3.08      -13.30     19.04 o 
  17   9   6       49.47       27.63     20.82 o 
  18   9   6       73.76       74.84     24.90 o 
  19   9   6      477.70      488.98     33.32 o 
   0  10   6     4403.68     4030.46     54.07 o 
   1  10   6    15421.86    15108.28     94.48 o 
   2  10   6      266.22      328.29     15.84 o 
   3  10   6    15118.86    14709.44     88.30 o 
   4  10   6      319.96      350.23     14.06 o 
   5  10   6     4955.95     4705.55     38.42 o 
   6  10   6      937.66      971.77     18.49 o 
   7  10   6     2745.05     2691.23     28.30 o 
   8  10   6     1619.10     1447.65     22.47 o 
   9  10   6     6311.10     6282.82     52.05 o 
  10  10   6      317.64      359.37     17.73 o 
  11  10   6      246.45      266.60     17.73 o 
  12  10   6      648.86      584.71     23.22 o 
  13  10   6     6777.09     6937.78     67.14 o 
  14  10   6      193.90      165.41     18.93 o 
  15  10   6     2281.11     2405.06     60.43 o 
  16  10   6       21.53       20.79     21.89 o 
  17  10   6     1942.47     2019.78     49.58 o 
  18  10   6       53.42       97.42     43.66 o 
   1  11   6    27728.52    27075.22    155.22 o 
   2  11   6      659.60      628.65     19.44 o 
   3  11   6    16442.10    16204.94    101.96 o 
   4  11   6     1471.13     1309.46     22.56 o 
   5  11   6     4807.64     4567.96     40.96 o 
   6  11   6     1074.96      933.15     23.28 o 
   7  11   6     6202.14     6009.55     49.61 o 
   8  11   6      495.76      540.41     18.83 o 
   9  11   6      182.24      202.18     15.92 o 
  10  11   6       10.30       13.44     14.59 o 
  11  11   6     8407.93     8298.67    105.95 o 
  12  11   6       59.63       54.44     22.95 o 
  13  11   6      827.23      841.62     31.10 o 
  14  11   6     1106.81     1012.02     36.09 o 
  15  11   6     4169.18     4292.15     71.73 o 
  16  11   6       11.69        8.14     24.49 o 
  17  11   6     1555.33     1700.75     60.92 o 
  18  11   6       53.10       22.54     28.51 o 
   0  12   6       86.66       77.94     16.61 o 
   1  12   6     7857.02     7969.27     61.46 o 
   2  12   6       64.23       64.56     11.57 o 
   3  12   6     9876.12     9814.57     71.28 o 
   4  12   6      535.88      511.45     18.97 o 
   5  12   6    11110.64    11073.87     78.67 o 
   6  12   6     1189.44     1064.64     23.62 o 
   7  12   6     1193.86     1292.34     24.37 o 
   8  12   6      290.55      269.93     14.95 o 
   9  12   6     7351.04     7169.74     64.67 o 
  10  12   6       50.75       72.03     15.98 o 
  11  12   6       23.95        5.18     15.58 o 
  12  12   6      756.16      729.08     29.57 o 
  13  12   6     2690.78     2738.61     47.46 o 
  14  12   6      158.54      141.71     22.98 o 
  15  12   6      743.75      798.31     46.10 o 
  16  12   6       31.33       12.96     24.19 o 
  17  12   6     1547.48     1514.59     57.85 o 
   1  13   6     2231.00     2224.60     31.11 o 
   2  13   6     1001.83      926.76     22.99 o 
   3  13   6    11138.79    10799.73     77.64 o 
   4  13   6       15.87       12.06     11.73 o 
   5  13   6     1581.56     1640.80     28.20 o 
   6  13   6       76.76       75.69     13.18 o 
   7  13   6     4901.19     4867.61     48.48 o 
   8  13   6       19.25        0.42     13.42 o 
   9  13   6     1447.53     1428.46     32.07 o 
  10  13   6      169.38      110.41     18.46 o 
  11  13   6     3189.34     3210.81     46.79 o 
  12  13   6       78.47       49.40     21.55 o 
  13  13   6      119.01       92.52     22.53 o 
  14  13   6       65.72       51.67     27.14 o 
  15  13   6      587.22      573.14     34.45 o 
  16  13   6       15.24       19.18     24.54 o 
  17  13   6      143.83      166.62     32.01 o 
   0  14   6      779.46      756.27     31.89 o 
   1  14   6      414.38      451.68     19.30 o 
   2  14   6      476.45      438.71     18.56 o 
   3  14   6     1419.45     1471.18     27.79 o 
   4  14   6        3.97       -0.47     11.90 o 
   5  14   6     6392.39     6453.97     57.37 o 
   6  14   6      442.23      423.35     19.34 o 
   7  14   6     5233.41     5185.65     51.54 o 
   8  14   6      141.87      130.25     16.29 o 
   9  14   6     5262.96     5339.60     59.65 o 
  10  14   6       45.78       56.62     17.94 o 
  11  14   6     1993.13     2131.67     42.55 o 
  12  14   6       17.04       -0.69     18.79 o 
  13  14   6      297.05      274.39     27.15 o 
  14  14   6       13.53        7.60     22.68 o 
  15  14   6       29.72       33.82     30.06 o 
  16  14   6      123.89      149.45     34.13 o 
   1  15   6      195.64      184.85     15.05 o 
   2  15   6      188.45      154.72     15.95 o 
   3  15   6     2866.65     2801.01     38.57 o 
   4  15   6       78.29       53.75     13.95 o 
   5  15   6     3502.51     3587.41     42.43 o 
   6  15   6      179.48      154.06     15.91 o 
   7  15   6     2542.13     2552.01     37.11 o 
   8  15   6       39.29       23.53     15.45 o 
   9  15   6     5505.78     5523.64     64.94 o 
  10  15   6      133.34       90.60     19.96 o 
  11  15   6     2599.06     2593.07     47.54 o 
  12  15   6      282.03      189.09     25.25 o 
  13  15   6     1404.96     1374.81     49.44 o 
  14  15   6      108.67       67.52     30.92 o 
  15  15   6     1338.03     1347.28     55.90 o 
  16  15   6       11.64        9.48     31.11 o 
   0  16   6      261.91      184.75     22.64 o 
   1  16   6      857.67      872.76     24.09 o 
   2  16   6      346.84      302.65     17.46 o 
   3  16   6     2521.42     2641.70     44.72 o 
   4  16   6       13.50      -13.32     13.41 o 
   5  16   6      626.97      564.24     22.46 o 
   6  16   6       50.43       41.50     14.45 o 
   7  16   6     3722.15     3766.01     45.64 o 
   8  16   6        5.42        8.23     16.23 o 
   9  16   6     4127.67     4032.99     56.73 o 
  10  16   6       47.90       39.16     19.93 o 
  11  16   6     2612.78     2713.67     57.45 o 
  12  16   6      125.00      103.91     27.28 o 
  13  16   6     2752.23     2826.72     66.62 o 
  14  16   6        0.72      -20.67     25.89 o 
  15  16   6      424.93      477.04     41.63 o 
   1  17   6     4853.70     4866.62     51.44 o 
   2  17   6      109.46       97.24     15.74 o 
   3  17   6     1355.65     1414.56     30.07 o 
   4  17   6       32.78       20.77     14.51 o 
   5  17   6     2500.72     2523.94     40.33 o 
   6  17   6      345.28      352.06     20.44 o 
   7  17   6     1359.15     1361.40     32.47 o 
   8  17   6      214.46      214.85     21.70 o 
   9  17   6      913.25      852.08     33.40 o 
  10  17   6      459.68      518.97     30.00 o 
  11  17   6     3914.67     4020.87     64.33 o 
  12  17   6       22.78       14.32     24.08 o 
  13  17   6     1791.39     1956.16     58.28 o 
  14  17   6       19.55       43.89     27.99 o 
   0  18   6      383.90      374.41     28.47 o 
   1  18   6     6095.45     5987.66     72.36 o 
   2  18   6       41.49       33.80     15.98 o 
   3  18   6     4265.85     4365.93     52.66 o 
   4  18   6      159.88      147.69     20.01 o 
   5  18   6     1329.21     1382.47     33.23 o 
   6  18   6        0.77        0.81     15.83 o 
   7  18   6      652.53      693.66     32.73 o 
   8  18   6       85.13       81.18     20.66 o 
   9  18   6     2268.67     2289.57     46.98 o 
  10  18   6       93.73      109.26     23.94 o 
  11  18   6      534.50      559.00     33.32 o 
  12  18   6       12.28       -2.56     24.68 o 
  13  18   6     2811.65     3073.48     87.46 o 
   1  19   6     4548.21     4535.97     58.15 o 
   2  19   6       12.56       -8.47     16.86 o 
   3  19   6     3279.06     3414.77     51.24 o 
   4  19   6        0.01       -6.05     17.10 o 
   5  19   6      411.71      463.14     23.93 o 
   6  19   6       45.70       63.97     18.38 o 
   7  19   6     1348.93     1335.51     39.28 o 
   8  19   6        6.16       -0.69     20.75 o 
   9  19   6      124.25      154.90     32.93 o 
  10  19   6        1.33        1.96     23.70 o 
  11  19   6      414.73      479.25     40.15 o 
  12  19   6       22.77      -30.58     30.58 o 
   0  20   6      131.66      150.96     34.43 o 
   1  20   6     1412.45     1282.64     40.09 o 
   2  20   6        1.96      -16.78     20.19 o 
   3  20   6       16.99        0.11     21.86 o 
   4  20   6      255.41      275.73     26.31 o 
   5  20   6     1520.59     1573.51     41.88 o 
   6  20   6        8.68       22.98     22.32 o 
   7  20   6        0.10      -23.20     23.20 o 
   8  20   6       10.09      -26.62     26.62 o 
   9  20   6        0.20      -26.84     26.84 o 
  10  20   6       98.26      104.64     33.21 o 
  11  20   6        1.58      -29.95     29.95 o 
   1  21   6      149.24      191.21     25.63 o 
   2  21   6      615.28      590.43     32.83 o 
   3  21   6      218.79      158.39     25.05 o 
   4  21   6       38.31       37.51     23.53 o 
   5  21   6      551.03      591.01     38.24 o 
   6  21   6       49.60       65.98     24.68 o 
   7  21   6       12.11      -12.33     28.76 o 
   8  21   6        0.01       -0.39     28.61 o 
   9  21   6       26.38      -20.07     28.65 o 
  10  21   6       87.47      124.03     51.54 o 
   0  22   6      103.34      104.50     36.75 o 
   1  22   6      359.73      392.37     30.56 o 
   2  22   6      138.00      146.49     26.22 o 
   3  22   6      562.52      550.46     33.52 o 
   4  22   6      357.38      360.51     30.18 o 
   5  22   6        0.75      -15.00     23.30 o 
   6  22   6        0.04       14.92     28.52 o 
   7  22   6       29.14      -26.79     26.79 o 
   8  22   6        4.51       23.35     47.87 o 
   1  23   6      282.73      232.11     29.28 o 
   2  23   6        0.00       11.82     28.08 o 
   3  23   6      455.13      464.44     33.44 o 
   4  23   6        0.51        6.45     25.06 o 
   5  23   6       63.11       56.89     26.52 o 
   6  23   6       32.90      -29.85     35.79 o 
   0  24   6      410.05      468.40     99.25 o 
   1  24   6      474.45      523.83     59.11 o 
   1   1   7      739.17      738.17     11.35 o 
   2   1   7    16144.35    16764.02     80.54 o 
   3   1   7     4724.05     4336.84     27.64 o 
   4   1   7      791.55      793.66     12.65 o 
   5   1   7     2319.55     2291.72     20.21 o 
   6   1   7     7132.49     7121.01     45.70 o 
   7   1   7     8641.10     8562.20     56.54 o 
   8   1   7        1.92       -6.82      9.29 o 
   9   1   7      939.94      970.93     22.32 o 
  10   1   7     7393.56     7092.73     57.34 o 
  11   1   7       83.06       45.89     12.25 o 
  12   1   7      324.69      329.41     16.74 o 
  13   1   7       77.54       75.62     14.34 o 
  14   1   7      474.17      500.13     21.57 o 
  15   1   7       66.51       74.33     17.61 o 
  16   1   7       74.45       68.63     17.81 o 
  17   1   7        8.74        2.35     18.20 o 
  18   1   7      506.01      546.74     28.19 o 
  19   1   7      242.67      232.08     24.44 o 
  20   1   7      122.04       96.46     26.32 o 
   0   2   7      689.00      523.50     16.87 o 
   1   2   7     2628.33     2494.33     22.93 o 
   2   2   7     3740.16     4240.08     29.39 o 
   3   2   7     1962.62     2046.35     19.80 o 
   4   2   7    22664.88    22597.12    106.56 o 
   5   2   7    39949.73    39784.83    186.68 o 
   6   2   7     2611.62     2654.93     23.54 o 
   7   2   7     1390.68     1490.02     22.72 o 
   8   2   7    11960.08    11367.28     79.23 o 
   9   2   7     1241.78     1326.96     23.76 o 
  10   2   7      257.25      324.36     15.28 o 
  11   2   7      199.30      188.65     13.95 o 
  12   2   7     3744.80     3720.63     41.85 o 
  13   2   7        0.64       -2.53     13.74 o 
  14   2   7      430.91      391.13     19.39 o 
  15   2   7      154.44      150.14     18.64 o 
  16   2   7     1041.15     1068.14     32.55 o 
  17   2   7       58.84       63.94     19.45 o 
  18   2   7     1134.91     1190.50     36.96 o 
  19   2   7       69.57      103.64     22.47 o 
  20   2   7      276.57      304.35     30.34 o 
   1   3   7     7363.06     7418.84     40.89 o 
   2   3   7     4570.16     4211.70     27.27 o 
   3   3   7     8603.12     8308.45     45.40 o 
   4   3   7     2674.11     2661.85     21.17 o 
   5   3   7       44.08       47.22      5.84 o 
   6   3   7     1739.59     1567.40     18.27 o 
   7   3   7    18152.63    17635.61     91.85 o 
   8   3   7      138.51      145.43      9.34 o 
   9   3   7     2958.74     2997.57     34.15 o 
  10   3   7     6282.06     6063.96     52.10 o 
  11   3   7      531.70      499.47     19.92 o 
  12   3   7      784.92      763.66     22.83 o 
  13   3   7       11.89       -0.19     13.32 o 
  14   3   7      645.28      688.86     23.83 o 
  15   3   7      527.36      481.53     24.14 o 
  16   3   7      421.86      424.72     23.75 o 
  17   3   7      273.09      258.97     22.12 o 
  18   3   7      715.54      704.36     30.94 o 
  19   3   7      378.64      470.27     32.01 o 
  20   3   7      270.03      273.40     29.75 o 
   0   4   7      387.84      246.42     11.66 o 
   1   4   7     6557.27     6184.79     35.92 o 
   2   4   7     1057.06     1175.68     14.52 o 
   3   4   7     7578.03     7958.26     45.65 o 
   4   4   7      960.80      795.28     13.71 o 
   5   4   7     1533.65     1386.02     16.53 o 
   6   4   7       44.86       49.66      6.54 o 
   7   4   7     5218.13     5263.56     38.07 o 
   8   4   7     2557.43     2523.92     26.43 o 
   9   4   7     8106.83     8125.30     61.53 o 
  10   4   7      397.30      423.87     17.65 o 
  11   4   7      719.34      627.00     21.26 o 
  12   4   7     1733.18     1772.30     30.08 o 
  13   4   7     5700.51     5533.42     60.77 o 
  14   4   7       84.82       38.07     14.47 o 
  15   4   7      837.62      910.01     34.09 o 
  16   4   7      931.49      990.26     31.51 o 
  17   4   7      373.47      365.77     27.76 o 
  18   4   7      436.88      455.24     26.67 o 
  19   4   7      182.07       99.02     22.91 o 
  20   4   7       93.39       68.53     25.97 o 
   1   5   7    10044.03    10190.16     53.56 o 
   2   5   7    10072.34    10096.43     58.37 o 
   3   5   7      216.04      281.99      9.34 o 
   4   5   7      180.42      218.47      8.63 o 
   5   5   7    12993.27    13084.01     68.19 o 
   6   5   7     1289.86     1097.84     15.52 o 
   7   5   7     2124.50     2189.84     21.39 o 
   8   5   7        4.20       -8.15      8.15 o 
   9   5   7     1203.30     1142.23     23.12 o 
  10   5   7      822.82      903.78     22.46 o 
  11   5   7     7696.82     7374.07     61.14 o 
  12   5   7      215.05      196.28     16.53 o 
  13   5   7     1583.32     1608.74     30.67 o 
  14   5   7     2860.19     2719.01     38.68 o 
  15   5   7     5616.48     5590.24     63.92 o 
  16   5   7        7.95       22.76     17.47 o 
  17   5   7     1421.42     1388.13     41.83 o 
  18   5   7      796.29      722.86     31.54 o 
  19   5   7      418.58      377.92     30.03 o 
  20   5   7       12.79      -39.84     39.84 o 
   0   6   7    14549.49    14531.76    111.52 o 
   1   6   7      201.50      196.20     10.35 o 
   2   6   7        5.17       14.84      5.39 o 
   3   6   7    11640.89    11800.59     61.83 o 
   4   6   7     4179.99     4356.00     31.01 o 
   5   6   7     1825.22     1817.48     19.21 o 
   6   6   7      599.72      688.11     14.12 o 
   7   6   7     9002.30     8796.15     52.02 o 
   8   6   7     4509.82     4750.65     38.56 o 
   9   6   7     5749.58     5909.02     46.26 o 
  10   6   7        8.70       -7.31     11.05 o 
  11   6   7      892.88      945.98     23.69 o 
  12   6   7     3841.42     3696.25     42.39 o 
  13   6   7    10754.07    10592.74     81.75 o 
  14   6   7      104.58       97.81     16.07 o 
  15   6   7     1085.93     1122.38     31.78 o 
  16   6   7     2036.33     1920.07     43.30 o 
  17   6   7     1297.47     1339.31     38.90 o 
  18   6   7        7.01      -20.51     20.51 o 
  19   6   7      138.77       94.53     25.89 o 
   1   7   7     3516.36     3570.57     30.76 o 
   2   7   7    20564.23    21091.22    105.69 o 
   3   7   7      388.58      415.77     14.71 o 
   4   7   7     1573.03     1627.61     17.90 o 
   5   7   7    11361.18    10974.11     60.41 o 
   6   7   7     7987.10     8268.43     49.55 o 
   7   7   7     2346.29     2443.39     23.99 o 
   8   7   7      691.04      609.06     17.14 o 
   9   7   7     2619.18     2631.78     31.29 o 
  10   7   7     1787.19     1902.14     28.38 o 
  11   7   7     5954.42     5833.69     53.52 o 
  12   7   7        0.94        2.63     13.42 o 
  13   7   7     1270.40     1380.10     31.20 o 
  14   7   7     5129.76     5016.69     59.34 o 
  15   7   7     2201.16     2238.49     44.01 o 
  16   7   7       97.64      114.16     21.61 o 
  17   7   7      120.26      104.28     22.28 o 
  18   7   7     2658.67     2587.21     52.49 o 
  19   7   7     2045.90     2062.68     73.26 o 
   0   8   7    19343.32    18882.40    157.40 o 
   1   8   7     3060.46     3028.17     33.27 o 
   2   8   7      171.48      220.96     11.04 o 
   3   8   7     4595.84     4692.65     33.62 o 
   4   8   7    23136.56    23452.76    118.33 o 
   5   8   7    13944.96    13512.33     75.21 o 
   6   8   7      386.47      295.48     12.07 o 
   7   8   7     8266.49     8190.54     53.15 o 
   8   8   7    13599.50    13748.66     86.26 o 
   9   8   7     4618.91     4583.00     42.10 o 
  10   8   7      335.22      394.12     18.64 o 
  11   8   7     2278.53     2383.80     36.30 o 
  12   8   7     7335.32     7254.42     66.56 o 
  13   8   7     1314.08     1309.92     30.76 o 
  14   8   7     1145.24     1155.45     30.66 o 
  15   8   7        0.79      -18.02     18.02 o 
  16   8   7     3318.70     3339.98     54.55 o 
  17   8   7     2302.96     2444.12     49.31 o 
  18   8   7      262.54      303.14     27.28 o 
  19   8   7      162.40      178.92     27.88 o 
   1   9   7     2153.38     2204.88     24.70 o 
   2   9   7    35197.43    34612.10    188.60 o 
   3   9   7    26819.22    26187.80    142.33 o 
   4   9   7     1694.34     1646.29     21.88 o 
   5   9   7     2535.81     2626.53     26.05 o 
   6   9   7    25664.36    25703.60    131.13 o 
   7   9   7     8485.40     8253.60     67.92 o 
   8   9   7      833.21      868.89     20.97 o 
   9   9   7     2647.48     2709.18     32.65 o 
  10   9   7     9279.67     9194.90     74.75 o 
  11   9   7     1641.29     1738.38     38.98 o 
  12   9   7      165.23      138.55     16.62 o 
  13   9   7      212.86      222.81     17.69 o 
  14   9   7     5112.46     5161.85     61.68 o 
  15   9   7      164.09      177.01     21.76 o 
  16   9   7      112.90       79.23     21.10 o 
  17   9   7       25.05       -0.14     22.32 o 
  18   9   7     4052.29     4218.29     70.28 o 
  19   9   7     2159.75     2358.99     93.66 o 
   0  10   7    15874.38    15406.81    137.01 o 
   1  10   7     6096.45     5741.10     48.08 o 
   2  10   7       21.14       15.14     10.18 o 
   3  10   7     1520.71     1618.69     24.36 o 
   4  10   7    20962.13    20310.88    116.43 o 
   5  10   7    12021.47    12017.96     77.35 o 
   6  10   7       16.04       20.66     10.43 o 
   7  10   7        2.18       -9.84     10.01 o 
   8  10   7    16059.61    15595.07    107.06 o 
   9  10   7     3073.00     3023.48     38.73 o 
  10  10   7      460.67      417.78     22.48 o 
  11  10   7      434.19      460.31     23.79 o 
  12  10   7     6083.80     6093.78     68.62 o 
  13  10   7        0.88       -1.93     17.17 o 
  14  10   7      236.35      251.35     24.14 o 
  15  10   7        4.73       21.20     22.47 o 
  16  10   7     2611.89     2694.90     55.00 o 
  17  10   7      933.74     1044.47     44.13 o 
  18  10   7      170.48      141.60     28.85 o 
   1  11   7     1851.36     1814.13     27.45 o 
   2  11   7     5015.84     4968.98     45.17 o 
   3  11   7     5596.56     5402.68     47.83 o 
   4  11   7       41.35       16.02     10.89 o 
   5  11   7       21.99       17.57     10.75 o 
   6  11   7     2956.84     2911.02     40.55 o 
   7  11   7      396.26      423.35     17.12 o 
   8  11   7       39.32       35.37     13.22 o 
   9  11   7      127.86      133.97     15.20 o 
  10  11   7     2881.01     2850.79     42.26 o 
  11  11   7      548.80      544.97     28.98 o 
  12  11   7      108.69      111.31     19.56 o 
  13  11   7       57.59       33.10     18.53 o 
  14  11   7      966.53     1016.61     36.40 o 
  15  11   7      269.22      269.68     28.36 o 
  16  11   7        2.18       17.61     27.53 o 
  17  11   7      256.62      308.42     31.51 o 
  18  11   7      763.45      817.46     52.97 o 
   0  12   7      115.93       64.88     17.30 o 
   1  12   7     2051.47     1986.72     29.19 o 
   2  12   7      795.81      795.58     21.47 o 
   3  12   7     1403.24     1384.61     25.36 o 
   4  12   7        0.69        8.07     11.36 o 
   5  12   7      152.00      115.08     13.10 o 
   6  12   7      208.78      164.70     14.12 o 
   7  12   7      299.77      334.69     20.28 o 
   8  12   7      234.54      209.30     17.52 o 
   9  12   7      293.70      288.62     17.80 o 
  10  12   7       70.06       58.09     15.79 o 
  11  12   7       11.53       -4.56     16.72 o 
  12  12   7      346.41      301.31     22.22 o 
  13  12   7     1063.69     1026.26     34.14 o 
  14  12   7        0.05      -13.57     19.73 o 
  15  12   7      796.43      810.45     39.76 o 
  16  12   7      221.04      180.32     28.89 o 
  17  12   7      146.93      118.16     28.16 o 
   1  13   7     1505.75     1526.89     29.46 o 
   2  13   7      102.21       72.32     12.77 o 
   3  13   7      614.90      637.44     21.53 o 
   4  13   7       76.89       48.82     12.43 o 
   5  13   7      279.11      296.23     16.04 o 
   6  13   7     1083.10     1009.73     24.84 o 
   7  13   7      114.74       88.91     14.31 o 
   8  13   7      272.23      215.28     18.14 o 
   9  13   7       34.99       17.71     15.33 o 
  10  13   7      117.26       92.90     18.51 o 
  11  13   7      647.82      650.95     31.52 o 
  12  13   7        0.25       -4.31     21.28 o 
  13  13   7      940.92     1007.54     37.23 o 
  14  13   7        0.19      -22.28     22.28 o 
  15  13   7     1039.57     1056.05     43.43 o 
  16  13   7       17.75       -8.32     26.31 o 
  17  13   7      265.55      304.44     34.70 o 
   0  14   7      570.00      497.21     29.15 o 
   1  14   7       72.12       57.88     13.03 o 
   2  14   7      399.55      342.85     17.19 o 
   3  14   7       46.26       19.36     14.01 o 
   4  14   7        3.77        8.87     12.68 o 
   5  14   7      574.04      601.25     22.32 o 
   6  14   7       85.63       64.60     16.25 o 
   7  14   7      488.08      471.64     22.15 o 
   8  14   7        4.41      -15.30     15.30 o 
   9  14   7       70.29       50.02     16.89 o 
  10  14   7       63.46       43.28     24.32 o 
  11  14   7      614.84      599.89     30.84 o 
  12  14   7       36.51       26.65     20.23 o 
  13  14   7      416.61      471.04     28.82 o 
  14  14   7       11.97      -12.07     23.17 o 
  15  14   7       86.29       53.08     27.57 o 
  16  14   7        5.00       31.65     31.57 o 
   1  15   7     1743.74     1680.04     29.97 o 
   2  15   7        8.58       -6.36     13.04 o 
   3  15   7      690.94      648.32     22.95 o 
   4  15   7       86.01       98.61     14.97 o 
   5  15   7        5.24      -12.36     13.44 o 
   6  15   7        4.63      -14.41     14.41 o 
   7  15   7        1.45      -13.92     13.92 o 
   8  15   7       11.24       23.54     16.62 o 
   9  15   7      431.68      470.26     29.45 o 
  10  15   7       63.46       65.04     19.46 o 
  11  15   7      585.32      606.97     31.75 o 
  12  15   7        3.85      -20.63     20.63 o 
  13  15   7       28.65       11.22     30.99 o 
  14  15   7       26.78        5.24     26.19 o 
  15  15   7        3.49      -20.36     30.98 o 
   0  16   7      167.54      130.27     21.02 o 
   1  16   7      255.21      239.25     16.77 o 
   2  16   7       35.62       38.92     14.28 o 
   3  16   7     1810.58     1782.49     31.78 o 
   4  16   7        2.50        2.33     13.89 o 
   5  16   7       74.61       51.73     16.38 o 
   6  16   7       25.52       26.01     14.63 o 
   7  16   7        0.99      -10.97     15.26 o 
   8  16   7       28.55       15.04     17.10 o 
   9  16   7      490.75      460.46     24.64 o 
  10  16   7       31.57       26.84     19.10 o 
  11  16   7       46.52       68.06     24.05 o 
  12  16   7      133.08      159.31     26.40 o 
  13  16   7      894.16      959.96     49.03 o 
  14  16   7        0.02      -24.17     29.51 o 
  15  16   7      195.44      126.89     34.95 o 
   1  17   7      379.68      332.55     19.11 o 
   2  17   7      381.14      369.19     19.46 o 
   3  17   7       49.57       88.15     16.17 o 
   4  17   7       51.06       13.54     14.55 o 
   5  17   7      393.30      447.91     21.60 o 
   6  17   7      139.54      127.88     17.23 o 
   7  17   7        3.21       -9.07     16.57 o 
   8  17   7       11.08       -5.41     18.25 o 
   9  17   7       83.27       43.10     20.04 o 
  10  17   7      618.48      609.41     39.32 o 
  11  17   7     1179.68     1228.30     44.31 o 
  12  17   7        5.66       11.46     24.91 o 
  13  17   7      185.84      156.39     30.63 o 
  14  17   7      404.53      440.64     37.27 o 
   0  18   7     1741.80     1751.45     47.89 o 
   1  18   7       13.38        4.46     15.09 o 
   2  18   7        4.14        2.88     14.23 o 
   3  18   7      119.45       84.10     17.38 o 
   4  18   7     1679.14     1704.94     35.29 o 
   5  18   7       72.18       54.38     17.12 o 
   6  18   7       84.60       48.51     17.33 o 
   7  18   7     1274.23     1398.36     36.39 o 
   8  18   7     1394.19     1419.95     38.59 o 
   9  18   7      723.00      691.93     33.05 o 
  10  18   7       19.97       14.92     21.88 o 
  11  18   7      910.53      971.62     42.42 o 
  12  18   7     1451.32     1537.24     49.64 o 
  13  18   7      704.17      782.78     48.83 o 
   1  19   7        4.01        9.06     17.65 o 
   2  19   7     3214.61     3227.07     47.09 o 
   3  19   7      960.37      951.64     30.70 o 
   4  19   7       56.46       59.44     17.99 o 
   5  19   7     1009.15      965.21     30.90 o 
   6  19   7     3436.04     3544.11     60.61 o 
   7  19   7     1766.40     1887.75     41.31 o 
   8  19   7       88.33       51.73     21.93 o 
   9  19   7     1804.65     2004.02     46.31 o 
  10  19   7     2738.15     2807.03     64.06 o 
  11  19   7      317.17      330.66     31.72 o 
  12  19   7       52.03       25.08     28.81 o 
   0  20   7     4320.98     4292.72    137.72 o 
   1  20   7     1031.24     1080.93     35.68 o 
   2  20   7       87.21       64.40     21.34 o 
   3  20   7      117.67      102.57     23.90 o 
   4  20   7     3412.71     3286.45     56.04 o 
   5  20   7     2130.05     2139.57     50.28 o 
   6  20   7       62.16       57.38     26.70 o 
   7  20   7     1339.12     1305.97     51.95 o 
   8  20   7     3252.23     3270.96     60.90 o 
   9  20   7     1285.77     1447.83     74.43 o 
  10  20   7      100.55       70.63     29.49 o 
  11  20   7      829.54     1030.41     60.24 o 
   1  21   7      871.39      982.52     39.18 o 
   2  21   7     1918.95     1877.87     49.30 o 
   3  21   7     1927.06     1912.34     49.32 o 
   4  21   7        1.67       28.74     22.87 o 
   5  21   7      349.23      305.11     28.65 o 
   6  21   7     2107.97     2063.05     66.37 o 
   7  21   7     1559.84     1609.07     68.22 o 
   8  21   7      113.81      100.63     28.12 o 
   9  21   7       83.12       88.13     30.50 o 
   0  22   7     1052.61      991.42     61.96 o 
   1  22   7     1918.21     1930.50     50.60 o 
   2  22   7        4.06       -2.98     23.03 o 
   3  22   7      778.95      863.43     39.73 o 
   4  22   7      715.14      704.89     37.15 o 
   5  22   7      638.98      681.89     44.50 o 
   6  22   7       16.74       34.66     30.90 o 
   7  22   7        5.12       -3.07     28.31 o 
   1  23   7     1872.78     1909.73     56.43 o 
   2  23   7      300.70      324.03     31.27 o 
   3  23   7      657.28      588.59     35.40 o 
   4  23   7       22.41       18.21     25.14 o 
   5  23   7      167.45      137.42     45.55 o 
   0   0   8    57411.05    60185.50    530.45 o 
   1   0   8     2220.55     2507.97     30.54 o 
   2   0   8      876.41      786.94     20.78 o 
   3   0   8      616.87      603.65     16.95 o 
   4   0   8    27598.05    27636.44    181.91 o 
   5   0   8       41.40       31.56     10.04 o 
   6   0   8     2145.66     2202.08     32.25 o 
   7   0   8    25025.48    25219.05    185.22 o 
   8   0   8    22241.47    22693.59    188.16 o 
   9   0   8     6905.91     6978.87     79.06 o 
  10   0   8     2321.11     2379.09     45.29 o 
  11   0   8     8780.11     8793.61     97.06 o 
  12   0   8    18307.42    17723.28    179.73 o 
  13   0   8     2949.61     2883.42     55.13 o 
  14   0   8     3142.56     3050.33     58.69 o 
  15   0   8      382.41      509.48     47.09 o 
  16   0   8     8902.03     8929.68    147.63 o 
  17   0   8     2919.44     3097.19     97.88 o 
  18   0   8      114.20      119.01     31.59 o 
  19   0   8       36.70      -30.78     41.35 o 
  20   0   8      870.58      834.45     63.82 o 
   1   1   8     3616.86     3992.81     27.01 o 
   2   1   8    62148.90    64415.13    283.49 o 
   3   1   8        2.37        2.12      5.48 o 
   4   1   8        2.92       -5.18      5.18 o 
   5   1   8     5344.25     5570.68     39.82 o 
   6   1   8    23733.91    24163.17    125.14 o 
   7   1   8     4079.76     4225.62     33.61 o 
   8   1   8     1235.70     1353.67     23.47 o 
   9   1   8     2187.44     2122.37     29.29 o 
  10   1   8     8954.19     8615.17     66.12 o 
  11   1   8       44.59       42.88     12.37 o 
  12   1   8     1495.92     1396.89     28.04 o 
  13   1   8     1865.42     1798.85     39.11 o 
  14   1   8    12067.14    11978.86    100.06 o 
  15   1   8     1414.46     1368.75     34.47 o 
  16   1   8       20.24       22.36     17.95 o 
  17   1   8        0.55        4.18     18.33 o 
  18   1   8     4494.18     4430.39     62.21 o 
  19   1   8     1324.79     1409.26     40.55 o 
  20   1   8      511.13      627.08     31.71 o 
   0   2   8    31002.67    32007.86    206.96 o 
   1   2   8      500.30      631.57     11.67 o 
   2   2   8      293.97      324.87     10.10 o 
   3   2   8       30.80       39.16      6.10 o 
   4   2   8    12304.42    11564.66     60.47 o 
   5   2   8     2926.15     3020.31     24.99 o 
   6   2   8      358.58      377.82     11.51 o 
   7   2   8      113.23      114.93     10.13 o 
   8   2   8    25477.38    25652.81    147.76 o 
   9   2   8        1.68       -4.57     10.00 o 
  10   2   8      326.92      344.94     16.15 o 
  11   2   8      385.69      362.25     17.13 o 
  12   2   8     9667.54     9609.34     74.78 o 
  13   2   8      113.16       77.23     14.44 o 
  14   2   8     1378.71     1441.29     33.70 o 
  15   2   8      128.73      141.30     19.02 o 
  16   2   8     3388.13     3428.30     51.88 o 
  17   2   8       16.72       29.39     19.44 o 
  18   2   8      673.34      668.35     39.52 o 
  19   2   8       39.19       26.23     20.54 o 
  20   2   8     1709.46     1865.28     55.29 o 
   1   3   8      104.54      122.30      6.73 o 
   2   3   8    17495.21    17437.60     85.02 o 
   3   3   8     1177.73     1378.11     17.67 o 
   4   3   8     5178.01     5132.29     33.81 o 
   5   3   8     2906.76     2791.09     31.28 o 
   6   3   8    35091.92    34451.15    165.68 o 
   7   3   8      851.72      773.45     15.00 o 
   8   3   8     1172.43     1107.76     22.27 o 
   9   3   8     8775.95     8712.27     65.22 o 
  10   3   8     4613.30     4752.47     45.93 o 
  11   3   8     2735.62     2746.38     35.69 o 
  12   3   8      611.52      592.25     22.12 o 
  13   3   8       19.35       -8.21     13.51 o 
  14   3   8     4056.41     3934.15     46.53 o 
  15   3   8      680.23      738.92     28.76 o 
  16   3   8      712.10      677.04     28.43 o 
  17   3   8      465.12      507.33     26.85 o 
  18   3   8     3035.41     3029.63     51.79 o 
  19   3   8      314.85      316.57     26.37 o 
  20   3   8      565.54      524.85     42.83 o 
   0   4   8    14674.23    15307.54    107.49 o 
   1   4   8     3506.83     3784.87     27.13 o 
   2   4   8     6001.78     6158.45     38.14 o 
   3   4   8     2268.61     2433.30     22.11 o 
   4   4   8     6347.93     5760.75     38.73 o 
   5   4   8      134.15      161.98      7.76 o 
   6   4   8       12.53       14.52      6.39 o 
   7   4   8     7030.17     6606.53     43.90 o 
   8   4   8    21292.36    20967.73    125.12 o 
   9   4   8     1510.19     1463.34     25.37 o 
  10   4   8        5.37      -10.70     10.89 o 
  11   4   8     2237.51     2164.11     35.54 o 
  12   4   8     4696.32     4699.16     48.58 o 
  13   4   8      234.12      201.89     16.51 o 
  14   4   8      236.73      218.22     17.52 o 
  15   4   8      142.88      126.49     17.54 o 
  16   4   8      767.39      770.78     33.36 o 
  17   4   8     1703.05     1754.17     40.62 o 
  18   4   8      663.04      658.63     30.98 o 
  19   4   8       60.82       63.72     22.30 o 
   1   5   8        1.83        0.48      5.64 o 
   2   5   8     6691.03     7162.71     41.80 o 
   3   5   8     5656.01     5766.00     39.43 o 
   4   5   8      391.46      391.96     11.61 o 
   5   5   8     1948.43     2026.09     20.30 o 
   6   5   8     6557.87     6351.31     40.40 o 
   7   5   8       32.63       46.50      8.19 o 
   8   5   8     2665.66     2629.50     27.92 o 
   9   5   8     5751.03     5687.33     54.39 o 
  10   5   8     1259.33     1384.91     24.88 o 
  11   5   8     1185.84     1280.98     26.05 o 
  12   5   8     1089.39     1011.48     25.14 o 
  13   5   8       56.09       41.20     14.32 o 
  14   5   8     1563.42     1506.66     31.26 o 
  15   5   8      331.37      366.57     21.56 o 
  16   5   8      234.72      252.51     21.66 o 
  17   5   8      149.68      173.63     23.31 o 
  18   5   8     1220.81     1257.72     40.71 o 
  19   5   8       90.63       98.68     23.71 o 
   0   6   8     4781.75     5189.18     52.59 o 
   1   6   8      562.15      591.99     11.95 o 
   2   6   8      488.13      518.61     12.34 o 
   3   6   8     2995.42     3221.57     25.66 o 
   4   6   8       16.62        5.84      6.72 o 
   5   6   8     1106.16      973.80     18.15 o 
   6   6   8      768.06      803.64     15.00 o 
   7   6   8     1364.88     1246.82     19.05 o 
   8   6   8       40.71       59.71      9.64 o 
   9   6   8       69.89       69.82     12.14 o 
  10   6   8      443.59      488.34     20.56 o 
  11   6   8       37.66       16.11     11.78 o 
  12   6   8     1364.52     1286.31     27.98 o 
  13   6   8       54.81       44.15     14.41 o 
  14   6   8      124.65      109.86     16.97 o 
  15   6   8       10.25        5.39     17.25 o 
  16   6   8      289.63      300.81     24.49 o 
  17   6   8       24.93       -3.08     20.29 o 
  18   6   8       24.92        8.63     21.71 o 
  19   6   8       63.51       10.36     23.36 o 
   1   7   8     1226.51     1237.46     20.55 o 
   2   7   8      849.19      863.77     13.02 o 
   3   7   8        3.80       12.90      6.31 o 
   4   7   8     1965.10     1990.87     20.21 o 
   5   7   8      955.40      971.18     22.54 o 
   6   7   8     1477.45     1353.87     18.25 o 
   7   7   8     2321.37     2285.09     25.13 o 
   8   7   8     1191.44     1168.62     22.16 o 
   9   7   8     1965.53     1968.59     36.20 o 
  10   7   8      522.03      510.09     21.22 o 
  11   7   8       76.70       67.46     14.77 o 
  12   7   8        5.23       31.69     14.76 o 
  13   7   8      137.57      159.40     17.25 o 
  14   7   8      388.02      355.71     20.67 o 
  15   7   8      545.17      506.43     25.86 o 
  16   7   8      155.18      163.20     22.27 o 
  17   7   8      106.69       61.96     21.66 o 
  18   7   8       20.00       11.41     22.32 o 
  19   7   8      402.08      400.97     30.33 o 
   0   8   8      119.73      118.34     12.70 o 
   1   8   8     2457.65     2430.57     26.30 o 
   2   8   8      113.91       60.85      9.37 o 
   3   8   8        3.05       10.32      7.94 o 
   4   8   8     2253.34     2226.89     24.51 o 
   5   8   8      371.72      427.66     14.14 o 
   6   8   8     1284.93     1349.91     19.96 o 
   7   8   8     5738.68     5815.67     51.88 o 
   8   8   8     1262.30     1370.90     23.61 o 
   9   8   8     1092.41     1032.41     25.20 o 
  10   8   8      243.02      237.84     16.49 o 
  11   8   8     1179.86     1195.12     28.19 o 
  12   8   8        0.19       22.75     14.49 o 
  13   8   8      927.18      978.98     28.38 o 
  14   8   8        0.41        5.09     15.12 o 
  15   8   8      124.84       74.78     19.09 o 
  16   8   8       61.75       43.35     20.61 o 
  17   8   8      408.30      477.95     29.22 o 
  18   8   8      140.14      136.89     27.66 o 
  19   8   8      109.20       69.92     33.25 o 
   1   9   8      241.51      219.85     12.88 o 
   2   9   8     6154.44     6262.90     45.80 o 
   3   9   8     7929.33     7882.53     55.85 o 
   4   9   8      309.93      305.48     13.35 o 
   5   9   8     1299.88     1329.26     22.42 o 
   6   9   8      592.53      548.15     17.60 o 
   7   9   8        5.68       -2.25     10.44 o 
   8   9   8      104.79       97.65     12.74 o 
   9   9   8      841.45      843.30     25.82 o 
  10   9   8     2207.71     2238.41     37.19 o 
  11   9   8      103.16       90.49     16.19 o 
  12   9   8       67.06       71.96     17.22 o 
  13   9   8      197.89      240.43     20.60 o 
  14   9   8     1169.28     1178.15     35.03 o 
  15   9   8       95.78       74.28     22.27 o 
  16   9   8       50.93       56.71     24.80 o 
  17   9   8       34.10        5.27     23.98 o 
  18   9   8      416.24      478.69     34.38 o 
   0  10   8    15950.99    16105.03    143.55 o 
   1  10   8     1155.77     1086.26     22.35 o 
   2  10   8      520.55      585.09     19.11 o 
   3  10   8      332.94      348.86     14.86 o 
   4  10   8     6382.37     6357.13     52.80 o 
   5  10   8     6543.11     6126.08     49.07 o 
   6  10   8      665.84      662.54     19.32 o 
   7  10   8       29.95       25.85     11.85 o 
   8  10   8      588.43      677.18     22.66 o 
   9  10   8       42.27        8.71     13.97 o 
  10  10   8      545.91      535.36     25.82 o 
  11  10   8      180.40      181.09     19.06 o 
  12  10   8     3209.67     3330.96     51.03 o 
  13  10   8        7.77      -17.38     17.38 o 
  14  10   8       84.90       40.61     19.42 o 
  15  10   8      369.74      417.25     27.08 o 
  16  10   8     2375.72     2310.08     56.00 o 
  17  10   8      588.43      537.19     35.75 o 
  18  10   8       14.49       25.84     26.06 o 
   1  11   8      369.46      399.41     16.48 o 
   2  11   8    16169.51    15930.63    102.35 o 
   3  11   8     3319.05     3038.46     35.47 o 
   4  11   8        3.00      -10.32     10.84 o 
   5  11   8       20.12       -6.92     11.17 o 
   6  11   8     1429.61     1413.55     26.27 o 
   7  11   8       69.12       69.68     13.63 o 
   8  11   8      179.67      190.31     15.83 o 
   9  11   8     2478.18     2532.46     42.31 o 
  10  11   8     3723.68     3732.94     51.76 o 
  11  11   8      350.99      347.82     22.21 o 
  12  11   8      999.03      998.99     32.33 o 
  13  11   8      414.75      432.57     26.12 o 
  14  11   8     4843.40     4963.17     70.72 o 
  15  11   8      584.04      621.14     48.82 o 
  16  11   8       57.46       56.33     25.71 o 
  17  11   8        0.95      -24.77     24.77 o 
   0  12   8    11500.88    11466.29    114.96 o 
   1  12   8     2133.96     2055.81     30.50 o 
   2  12   8      206.11      194.79     14.03 o 
   3  12   8      255.36      258.56     15.04 o 
   4  12   8     8903.32     8746.81     68.00 o 
   5  12   8      121.26      106.20     14.03 o 
   6  12   8      337.04      296.18     16.13 o 
   7  12   8      263.54      293.34     17.46 o 
   8  12   8     3423.81     3347.07     45.18 o 
   9  12   8        9.30        5.87     15.07 o 
  10  12   8      628.10      565.47     28.83 o 
  11  12   8      536.21      581.18     34.41 o 
  12  12   8     4766.82     4771.17     63.00 o 
  13  12   8      123.67      172.06     22.32 o 
  14  12   8      152.87      141.55     24.39 o 
  15  12   8      219.19      253.30     26.72 o 
  16  12   8     2388.26     2394.96     58.09 o 
  17  12   8      416.35      401.91     33.70 o 
   1  13   8        7.27      -11.84     11.84 o 
   2  13   8     8911.80     8508.13     67.50 o 
   3  13   8     1514.40     1491.13     27.83 o 
   4  13   8      812.04      834.07     23.29 o 
   5  13   8      316.98      297.64     15.88 o 
   6  13   8     9736.27     9591.18     74.41 o 
   7  13   8     2182.09     2126.41     35.11 o 
   8  13   8        4.39        8.57     15.35 o 
   9  13   8      825.70      939.27     29.35 o 
  10  13   8     8450.81     8287.95     89.83 o 
  11  13   8       46.62       29.70     20.23 o 
  12  13   8      204.20      183.17     24.06 o 
  13  13   8       33.31       40.18     21.52 o 
  14  13   8     1985.33     2063.86     52.87 o 
  15  13   8        0.35       -0.57     24.73 o 
  16  13   8      551.97      602.03     40.24 o 
   0  14   8     1637.08     1698.35     44.82 o 
   1  14   8     2325.65     2121.09     32.75 o 
   2  14   8      123.73      143.03     14.95 o 
   3  14   8      447.01      433.26     19.07 o 
   4  14   8    16128.77    15740.88    106.66 o 
   5  14   8     1668.72     1587.08     30.15 o 
   6  14   8      269.29      248.28     17.06 o 
   7  14   8      493.52      501.48     22.98 o 
   8  14   8    11137.33    10957.03     94.46 o 
   9  14   8      413.80      434.58     22.85 o 
  10  14   8        2.83       -7.12     19.15 o 
  11  14   8      437.69      431.81     27.63 o 
  12  14   8     3717.00     3778.75     67.30 o 
  13  14   8       67.50       21.15     22.38 o 
  14  14   8      208.46      225.03     28.16 o 
  15  14   8        8.91       19.64     25.02 o 
  16  14   8     1540.39     1732.46     59.15 o 
   1  15   8      357.28      361.99     18.35 o 
   2  15   8     5644.34     5551.05     54.14 o 
   3  15   8     1019.06      975.11     26.00 o 
   4  15   8      235.11      217.37     16.88 o 
   5  15   8      818.48      818.76     25.37 o 
   6  15   8     9636.75     9438.58     77.48 o 
   7  15   8      336.84      317.07     19.75 o 
   8  15   8        0.11       -6.97     16.17 o 
   9  15   8      388.85      404.16     23.01 o 
  10  15   8     8120.19     8157.14    110.75 o 
  11  15   8       49.08       43.60     21.74 o 
  12  15   8      160.45       96.79     23.93 o 
  13  15   8      519.26      556.54     32.26 o 
  14  15   8     1154.66     1198.62     45.89 o 
  15  15   8      209.08      212.43     33.87 o 
   0  16   8     2686.96     2557.71     65.01 o 
   1  16   8      158.69      169.15     16.58 o 
   2  16   8       81.89       75.65     15.15 o 
   3  16   8       37.33       10.34     14.21 o 
   4  16   8     7641.53     7454.05     66.54 o 
   5  16   8      153.50      144.48     16.70 o 
   6  16   8       50.49       38.17     16.11 o 
   7  16   8       73.87       60.18     17.96 o 
   8  16   8     4094.51     4084.36     68.07 o 
   9  16   8      140.30       98.00     19.13 o 
  10  16   8      227.23      203.51     25.09 o 
  11  16   8      476.58      481.54     30.41 o 
  12  16   8     2388.93     2372.74     56.17 o 
  13  16   8      106.20       86.35     30.57 o 
  14  16   8      222.91      165.00     31.82 o 
   1  17   8      399.86      411.41     20.45 o 
   2  17   8     5797.12     5740.64     57.94 o 
   3  17   8     1123.57     1208.31     29.37 o 
   4  17   8      144.21      146.89     17.27 o 
   5  17   8      283.33      286.55     19.08 o 
   6  17   8     2177.98     2043.91     39.96 o 
   7  17   8     1664.03     1733.93     38.48 o 
   8  17   8       64.42       35.81     18.43 o 
   9  17   8       86.56       41.04     20.17 o 
  10  17   8     2312.28     2387.67     67.31 o 
  11  17   8       28.06       36.35     25.66 o 
  12  17   8      541.35      561.86     35.42 o 
  13  17   8        3.54        9.78     25.24 o 
   0  18   8     6738.98     6912.67    102.45 o 
   1  18   8      533.67      565.61     24.17 o 
   2  18   8      259.54      275.41     19.71 o 
   3  18   8      276.49      320.25     20.46 o 
   4  18   8     2756.85     2795.29     42.22 o 
   5  18   8     1540.13     1608.49     35.52 o 
   6  18   8        8.83       -7.73     17.68 o 
   7  18   8      864.72      855.27     34.32 o 
   8  18   8      675.23      683.46     39.15 o 
   9  18   8      693.02      701.12     36.13 o 
  10  18   8      237.69      251.81     28.69 o 
  11  18   8      444.25      485.10     41.00 o 
  12  18   8     1621.73     1715.46     53.09 o 
  13  18   8      117.09       72.70     34.42 o 
   1  19   8       61.10       66.72     21.64 o 
   2  19   8     2067.32     2141.61     44.78 o 
   3  19   8       95.10       73.66     18.24 o 
   4  19   8        0.77      -16.65     16.65 o 
   5  19   8      543.54      491.75     25.37 o 
   6  19   8      459.21      444.73     26.08 o 
   7  19   8       85.40       64.91     21.90 o 
   8  19   8        0.08      -11.19     20.32 o 
   9  19   8      446.07      435.54     30.41 o 
  10  19   8      662.96      666.14     38.40 o 
  11  19   8      264.48      242.19     30.60 o 
   0  20   8      139.61      125.49     30.53 o 
   1  20   8      510.80      522.71     27.65 o 
   2  20   8        6.09        8.04     18.64 o 
   3  20   8       10.63      -18.23     18.44 o 
   4  20   8      319.98      334.06     24.85 o 
   5  20   8      152.61      131.97     22.32 o 
   6  20   8      239.38      208.41     23.55 o 
   7  20   8        7.14        4.96     20.64 o 
   8  20   8      123.37      165.47     28.03 o 
   9  20   8       28.20       19.56     24.83 o 
  10  20   8       82.07       54.47     29.13 o 
   1  21   8      116.20      106.35     24.82 o 
   2  21   8       29.57       25.45     23.18 o 
   3  21   8      283.84      286.09     27.70 o 
   4  21   8      251.40      257.48     28.10 o 
   5  21   8        2.20       19.94     26.31 o 
   6  21   8       62.33       71.30     26.83 o 
   7  21   8      754.31      848.83     42.32 o 
   8  21   8       88.78       58.28     36.87 o 
   9  21   8        0.50        5.00     50.96 o 
   0  22   8      371.50      403.82     44.66 o 
   1  22   8       51.88       21.80     30.63 o 
   2  22   8        2.48       24.38     23.87 o 
   3  22   8       95.20      100.69     26.11 o 
   4  22   8        3.69      -17.46     23.78 o 
   5  22   8       25.70        3.31     25.98 o 
   6  22   8       82.46       53.06     30.50 o 
   7  22   8       33.87        0.61     35.84 o 
   1  23   8       30.45       31.94     25.83 o 
   2  23   8      290.27      327.94     31.30 o 
   3  23   8       88.78       86.60     26.06 o 
   4  23   8       23.96      104.17     42.65 o 
   1   1   9      163.06      182.19      7.75 o 
   2   1   9     3863.14     4003.90     28.19 o 
   3   1   9      498.98      480.08     12.42 o 
   4   1   9     1096.30     1132.07     14.65 o 
   5   1   9      765.75      708.06     15.54 o 
   6   1   9     1766.99     1662.79     20.99 o 
   7   1   9      634.58      635.99     15.22 o 
   8   1   9      912.40      733.34     19.64 o 
   9   1   9     2508.25     2375.18     31.65 o 
  10   1   9      376.57      356.27     16.29 o 
  11   1   9      327.60      381.27     17.96 o 
  12   1   9      550.47      502.86     21.07 o 
  13   1   9     1137.17     1057.12     27.10 o 
  14   1   9      341.72      355.29     19.58 o 
  15   1   9      739.11      799.65     27.13 o 
  16   1   9       75.46       49.58     19.19 o 
  17   1   9        2.41      -18.66     18.66 o 
  18   1   9        6.50       -6.94     19.89 o 
  19   1   9      186.28      175.06     24.19 o 
   0   2   9       39.67       20.19      8.54 o 
   1   2   9       36.58       38.41      6.39 o 
   2   2   9     1273.93     1235.79     20.07 o 
   3   2   9        0.89       -3.82      5.97 o 
   4   2   9       53.85       67.32      6.56 o 
   5   2   9       49.00       66.75      8.39 o 
   6   2   9        2.38       38.47     12.02 o 
   7   2   9     5069.75     5141.46     39.09 o 
   8   2   9     2804.45     2725.87     32.32 o 
   9   2   9      296.14      270.49     14.29 o 
  10   2   9     2618.88     2420.03     33.11 o 
  11   2   9     1761.98     1777.33     29.72 o 
  12   2   9      156.53      133.36     15.03 o 
  13   2   9     2155.29     2141.95     36.59 o 
  14   2   9        3.16       -4.02     14.58 o 
  15   2   9      659.79      639.24     25.28 o 
  16   2   9      109.59       82.40     19.22 o 
  17   2   9     1725.86     1719.20     40.76 o 
  18   2   9       89.00       74.65     21.51 o 
  19   2   9      459.82      520.51     29.58 o 
   1   3   9       36.17       51.28      6.59 o 
   2   3   9     1948.18     2088.91     19.58 o 
   3   3   9     3113.16     3102.28     24.57 o 
   4   3   9      112.25      104.31      7.60 o 
   5   3   9       96.05       79.86      7.26 o 
   6   3   9    11882.96    11514.56     67.71 o 
   7   3   9     1686.29     1639.65     26.73 o 
   8   3   9      122.40      107.23     11.73 o 
   9   3   9     1499.62     1581.15     26.76 o 
  10   3   9      400.93      434.26     18.45 o 
  11   3   9     1223.22     1326.09     26.91 o 
  12   3   9      163.55      128.26     15.37 o 
  13   3   9      941.82      918.15     26.11 o 
  14   3   9     1066.77     1112.67     28.75 o 
  15   3   9     2094.88     2060.26     38.41 o 
  16   3   9       50.67       44.98     18.63 o 
  17   3   9        1.59       -1.78     19.71 o 
  18   3   9      303.54      295.62     24.88 o 
  19   3   9      851.98      931.97     48.40 o 
   0   4   9    33628.38    34126.89    222.19 o 
   1   4   9      833.82      787.58     13.48 o 
   2   4   9       14.76       17.34      6.64 o 
   3   4   9     3032.49     3057.23     25.32 o 
   4   4   9    10795.95    10720.65     58.72 o 
   5   4   9     3939.52     3823.23     28.67 o 
   6   4   9       18.64        3.96      7.48 o 
   7   4   9      542.89      555.22     18.41 o 
   8   4   9     5924.47     5839.58     49.82 o 
   9   4   9     1034.58     1115.77     23.71 o 
  10   4   9      158.18      160.13     13.91 o 
  11   4   9      734.51      753.26     23.05 o 
  12   4   9     4261.26     4185.46     46.44 o 
  13   4   9     2689.12     2732.11     38.82 o 
  14   4   9      807.37      836.01     26.29 o 
  15   4   9      352.36      382.53     21.71 o 
  16   4   9     3144.21     3168.96     50.46 o 
  17   4   9     1649.05     1597.87     39.52 o 
  18   4   9        2.32       13.80     21.30 o 
  19   4   9        1.91        5.63     22.66 o 
   1   5   9    14465.00    15205.35     77.22 o 
   2   5   9    35880.89    35654.55    164.35 o 
   3   5   9    28128.02    28295.12    133.57 o 
   4   5   9     1325.94     1409.68     19.14 o 
   5   5   9     1837.64     1716.32     19.40 o 
   6   5   9     9490.30     9346.82     60.63 o 
   7   5   9     7592.33     7447.10     49.01 o 
   8   5   9     2655.77     2419.59     30.80 o 
   9   5   9      277.35      250.18     14.34 o 
  10   5   9     5793.93     5699.02     52.13 o 
  11   5   9     2500.79     2499.14     35.09 o 
  12   5   9     3233.40     3271.12     42.56 o 
  13   5   9      855.81      817.39     27.68 o 
  14   5   9     9686.46     9696.69     80.13 o 
  15   5   9     1413.14     1428.80     35.58 o 
  16   5   9       59.56       24.88     20.01 o 
  17   5   9     1186.85     1248.36     49.04 o 
  18   5   9     1782.72     1822.41     46.39 o 
  19   5   9     1249.44     1411.06     51.65 o 
   0   6   9    43323.95    43204.32    277.92 o 
   1   6   9    19085.12    18961.39     93.62 o 
   2   6   9      522.71      571.72     12.94 o 
   3   6   9    11906.17    11897.61     66.04 o 
   4   6   9    19024.00    18588.38     97.56 o 
   5   6   9    16679.85    16195.06     83.78 o 
   6   6   9      685.36      592.65     15.16 o 
   7   6   9     1683.88     1789.27     22.31 o 
   8   6   9     6819.49     6605.56     70.41 o 
   9   6   9    10236.37    10167.42     74.30 o 
  10   6   9     2659.71     2621.16     34.95 o 
  11   6   9      615.84      615.07     22.52 o 
  12   6   9     9609.29     9516.71     80.27 o 
  13   6   9     2050.93     2026.31     36.52 o 
  14   6   9      753.80      735.07     25.91 o 
  15   6   9      635.76      637.15     28.13 o 
  16   6   9     5354.96     5323.13     70.18 o 
  17   6   9      930.21      897.22     45.67 o 
  18   6   9      139.74       77.50     23.88 o 
  19   6   9      964.56     1101.53     44.38 o 
   1   7   9    16250.87    16243.63     89.94 o 
   2   7   9    12907.36    12858.07     67.97 o 
   3   7   9    12960.34    13024.73     72.53 o 
   4   7   9      484.04      434.73     13.47 o 
   5   7   9      633.01      706.10     15.54 o 
   6   7   9     9422.90     9327.44     66.44 o 
   7   7   9    15989.31    15522.02    110.95 o 
   8   7   9      218.42      239.28     14.94 o 
   9   7   9       76.42       75.68     13.41 o 
  10   7   9     8023.46     7930.49     68.33 o 
  11   7   9     1060.21     1061.56     27.24 o 
  12   7   9      705.31      664.26     25.49 o 
  13   7   9     1228.87     1136.60     29.96 o 
  14   7   9     2582.23     2571.82     41.86 o 
  15   7   9     1094.48     1101.86     35.50 o 
  16   7   9      155.90      121.29     21.97 o 
  17   7   9     1110.15     1113.82     35.98 o 
  18   7   9     1495.80     1530.68     42.13 o 
  19   7   9     1481.13     1515.45     60.80 o 
   0   8   9        6.20        6.27     13.41 o 
   1   8   9     5199.23     5138.80     41.43 o 
   2   8   9      101.33       83.64      9.92 o 
   3   8   9     1120.18     1186.03     20.79 o 
   4   8   9     3985.23     4082.17     36.92 o 
   5   8   9     3074.66     2951.19     32.97 o 
   6   8   9      585.31      625.61     18.07 o 
   7   8   9     2689.83     2749.08     32.27 o 
   8   8   9     5030.61     5062.28     49.90 o 
   9   8   9     5870.20     5693.05     62.19 o 
  10   8   9       62.49       69.69     14.54 o 
  11   8   9     1608.55     1587.24     31.30 o 
  12   8   9     1348.95     1416.11     31.56 o 
  13   8   9     1584.91     1555.35     35.36 o 
  14   8   9       30.35       -4.45     17.31 o 
  15   8   9      453.35      424.04     26.37 o 
  16   8   9      368.26      417.45     32.35 o 
  17   8   9     1460.99     1315.86     46.55 o 
  18   8   9      721.40      782.47     61.64 o 
   1   9   9     4079.86     3944.18     39.02 o 
   2   9   9      535.60      457.13     18.12 o 
   3   9   9     2138.41     2219.43     29.19 o 
   4   9   9     1281.38     1194.44     21.91 o 
   5   9   9     1639.09     1623.86     24.42 o 
   6   9   9     1675.22     1729.94     27.25 o 
   7   9   9     3216.36     3231.37     36.73 o 
   8   9   9       94.83       58.73     13.28 o 
   9   9   9     3895.85     3857.79     50.95 o 
  10   9   9     2503.71     2492.48     42.02 o 
  11   9   9     1496.12     1463.33     35.65 o 
  12   9   9      289.05      319.84     22.68 o 
  13   9   9     2383.14     2352.38     44.65 o 
  14   9   9      168.73      140.34     21.18 o 
  15   9   9     1992.26     1858.29     45.99 o 
  16   9   9      612.45      748.84     51.16 o 
  17   9   9      647.06      707.82     39.56 o 
  18   9   9      213.81      193.16     30.34 o 
   0  10   9      367.18      362.69     23.09 o 
   1  10   9      371.24      357.51     15.68 o 
   2  10   9      689.19      693.92     20.18 o 
   3  10   9     5115.11     4943.84     45.81 o 
   4  10   9     1250.83     1272.80     24.59 o 
   5  10   9     1354.56     1378.83     30.80 o 
   6  10   9        1.33       -0.09     11.16 o 
   7  10   9     6001.19     5742.67     51.63 o 
   8  10   9     1904.46     2028.21     32.85 o 
   9  10   9     2211.24     2179.75     39.66 o 
  10  10   9       19.14      -15.68     15.68 o 
  11  10   9     5173.94     5176.06     63.33 o 
  12  10   9      479.89      522.40     27.00 o 
  13  10   9     3380.81     3374.72     53.51 o 
  14  10   9       24.16       47.70     19.80 o 
  15  10   9      803.96      863.03     37.45 o 
  16  10   9      187.21      175.65     28.02 o 
  17  10   9     2172.02     2267.39     58.60 o 
   1  11   9     1589.86     1574.20     26.93 o 
   2  11   9     4786.56     4399.77     43.92 o 
   3  11   9     2372.35     2277.68     31.45 o 
   4  11   9      342.26      306.27     15.98 o 
   5  11   9     2510.88     2419.91     33.07 o 
   6  11   9     1613.15     1465.99     28.55 o 
   7  11   9      179.76      210.52     15.59 o 
   8  11   9      314.82      283.75     18.60 o 
   9  11   9     4013.71     3919.95     58.71 o 
  10  11   9     1889.77     2014.10     41.05 o 
  11  11   9     3268.47     3204.80     50.63 o 
  12  11   9       73.83       33.38     19.01 o 
  13  11   9      639.53      649.39     30.40 o 
  14  11   9     1497.32     1559.69     40.66 o 
  15  11   9     1545.51     1579.80     45.29 o 
  16  11   9      131.60       88.49     27.13 o 
  17  11   9      336.25      352.57     33.08 o 
   0  12   9    13115.33    12661.80    124.90 o 
   1  12   9       58.76       72.35     12.67 o 
   2  12   9       97.72       83.02     12.83 o 
   3  12   9     2892.00     2885.63     35.13 o 
   4  12   9     3684.40     3560.03     42.87 o 
   5  12   9     1583.06     1481.72     30.84 o 
   6  12   9      367.53      335.73     18.25 o 
   7  12   9     1224.33     1141.23     29.62 o 
   8  12   9      546.37      524.87     24.45 o 
   9  12   9      697.14      650.87     30.11 o 
  10  12   9     1001.77     1048.58     39.69 o 
  11  12   9      126.42      118.56     22.04 o 
  12  12   9     2620.81     2522.14     50.67 o 
  13  12   9     1596.02     1657.10     44.17 o 
  14  12   9      252.50      276.04     26.73 o 
  15  12   9      236.19      242.70     29.27 o 
  16  12   9     1285.32     1306.68     51.83 o 
  17  12   9      524.66      506.75     43.10 o 
   1  13   9      534.08      581.14     22.45 o 
   2  13   9     4670.65     4559.94     47.06 o 
   3  13   9     1876.41     1838.33     31.14 o 
   4  13   9      422.05      415.98     18.91 o 
   5  13   9      479.38      455.21     21.22 o 
   6  13   9      379.96      373.14     19.25 o 
   7  13   9      142.29      150.52     17.78 o 
   8  13   9      443.90      387.07     21.49 o 
   9  13   9        1.40       -2.37     18.10 o 
  10  13   9        1.35      -15.57     18.90 o 
  11  13   9      724.41      692.64     33.90 o 
  12  13   9      353.46      345.82     27.03 o 
  13  13   9       43.84       24.72     22.07 o 
  14  13   9     1413.95     1447.11     56.33 o 
  15  13   9        7.64      -15.49     24.40 o 
  16  13   9        2.15      -27.85     27.85 o 
   0  14   9     1019.05     1006.91     41.19 o 
   1  14   9      298.08      337.42     17.73 o 
   2  14   9       41.03       19.81     13.79 o 
   3  14   9      155.02       97.79     15.09 o 
   4  14   9        4.14       -8.67     13.67 o 
   5  14   9      394.13      397.89     19.41 o 
   6  14   9       11.76      -14.59     14.59 o 
   7  14   9       71.33        5.80     18.50 o 
   8  14   9       15.92       12.01     16.22 o 
   9  14   9      220.39      254.82     23.54 o 
  10  14   9       24.23       42.98     20.60 o 
  11  14   9      603.54      637.59     39.18 o 
  12  14   9        8.75      -16.36     21.04 o 
  13  14   9       50.09       40.64     22.88 o 
  14  14   9       14.57        5.25     25.02 o 
  15  14   9        0.15       29.40     26.24 o 
   1  15   9       87.53       69.87     14.90 o 
   2  15   9      740.99      770.73     29.23 o 
   3  15   9        0.00      -13.69     13.69 o 
   4  15   9      326.71      328.58     18.80 o 
   5  15   9        5.38        2.95     14.33 o 
   6  15   9       19.49       12.98     15.36 o 
   7  15   9       22.77       49.11     17.34 o 
   8  15   9       28.85       16.07     17.32 o 
   9  15   9      416.14      391.25     26.41 o 
  10  15   9      560.08      522.73     30.07 o 
  11  15   9       88.41       63.21     22.59 o 
  12  15   9      603.48      527.97     32.11 o 
  13  15   9      210.52      185.51     26.16 o 
  14  15   9      403.82      424.54     33.33 o 
  15  15   9      325.92      355.64     33.53 o 
   0  16   9     4045.06     4002.36     67.63 o 
   1  16   9     1000.75      946.05     27.12 o 
   2  16   9      361.29      354.03     19.35 o 
   3  16   9      450.65      479.57     21.85 o 
   4  16   9     1443.11     1411.60     30.86 o 
   5  16   9      690.67      682.37     25.87 o 
   6  16   9        0.04      -13.64     15.61 o 
   7  16   9      191.65      161.20     19.78 o 
   8  16   9        3.44       -8.00     17.49 o 
   9  16   9       66.76       76.61     22.25 o 
  10  16   9     1125.66     1198.21     46.07 o 
  11  16   9      140.90      181.95     25.62 o 
  12  16   9     1041.98     1164.00     41.45 o 
  13  16   9      563.57      580.53     35.95 o 
  14  16   9       92.71      111.51     31.04 o 
   1  17   9     1183.96     1100.44     29.34 o 
   2  17   9     3609.00     3579.76     46.02 o 
   3  17   9     2677.04     2645.58     40.52 o 
   4  17   9       45.70       30.45     16.00 o 
   5  17   9      599.32      602.14     26.65 o 
   6  17   9      775.49      782.01     28.99 o 
   7  17   9      733.92      759.26     30.46 o 
   8  17   9       81.10       55.54     19.46 o 
   9  17   9        3.65        5.77     21.13 o 
  10  17   9      735.14      773.64     43.50 o 
  11  17   9      456.44      504.86     33.94 o 
  12  17   9      366.33      413.81     33.51 o 
  13  17   9      165.82      167.90     30.25 o 
   0  18   9     1692.61     1529.14     46.84 o 
   1  18   9     2849.03     2835.53     40.50 o 
   2  18   9      264.17      241.15     22.48 o 
   3  18   9      454.39      449.23     22.31 o 
   4  18   9     2123.42     2038.69     39.99 o 
   5  18   9     1929.48     1876.21     38.62 o 
   6  18   9       46.04       17.93     17.89 o 
   7  18   9      236.29      265.95     24.46 o 
   8  18   9      463.70      423.69     27.31 o 
   9  18   9      845.47      823.48     40.39 o 
  10  18   9       17.28       19.89     24.56 o 
  11  18   9        0.27      -24.31     24.31 o 
  12  18   9      210.24      208.85     30.65 o 
   1  19   9      617.06      654.56     26.19 o 
   2  19   9      129.81       89.21     18.04 o 
   3  19   9     1720.45     1750.22     38.04 o 
   4  19   9      331.60      348.72     23.08 o 
   5  19   9      807.05      870.42     32.70 o 
   6  19   9     1071.64     1125.86     35.21 o 
   7  19   9     1213.72     1272.41     39.34 o 
   8  19   9        0.20       -9.56     20.94 o 
   9  19   9       18.27      -23.92     23.92 o 
  10  19   9      298.80      267.14     34.54 o 
  11  19   9      342.68      306.51     35.47 o 
   0  20   9        4.57       13.26     27.58 o 
   1  20   9      648.56      665.87     30.15 o 
   2  20   9      422.45      400.38     24.13 o 
   3  20   9      456.62      474.67     24.44 o 
   4  20   9      514.22      397.37     26.25 o 
   5  20   9      602.41      602.09     29.33 o 
   6  20   9      174.63      136.89     23.71 o 
   7  20   9      523.23      573.81     31.12 o 
   8  20   9      584.31      611.83     32.26 o 
   9  20   9      680.73      658.93     38.81 o 
  10  20   9       64.08       78.39     30.21 o 
   1  21   9      301.52      323.41     25.59 o 
   2  21   9      537.56      548.70     34.02 o 
   3  21   9       76.35       65.57     21.47 o 
   4  21   9        2.38        7.88     23.37 o 
   5  21   9      676.20      618.21     35.46 o 
   6  21   9     1082.63     1190.49     46.86 o 
   7  21   9      629.08      548.18     40.28 o 
   8  21   9        5.61        6.76     34.29 o 
   0  22   9     2543.33     2607.35     80.86 o 
   1  22   9      163.31      207.54     28.73 o 
   2  22   9      106.70       65.73     25.03 o 
   3  22   9      474.92      473.77     41.33 o 
   4  22   9     1460.83     1593.07     64.35 o 
   5  22   9      209.06      199.56     31.06 o 
   6  22   9        9.89      -15.15     52.73 o 
   1  23   9      443.79      387.96     47.80 o 
   2  23   9     1891.06     2077.00    103.04 o 
   0   0  10     7486.35     7434.99     88.53 o 
   1   0  10     5017.55     5355.33     49.68 o 
   2   0  10     1704.29     1771.58     26.79 o 
   3   0  10     6785.32     6570.57     57.33 o 
   4   0  10     1474.12     1323.38     23.15 o 
   5   0  10      714.98      680.88     17.59 o 
   6   0  10      317.37      274.22     17.05 o 
   7   0  10     4347.82     4308.93     57.60 o 
   8   0  10      618.09      669.12     27.54 o 
   9   0  10     4837.18     4749.71     64.80 o 
  10   0  10      621.91      712.42     30.74 o 
  11   0  10     2543.08     2626.52     51.59 o 
  12   0  10      180.37      195.76     22.99 o 
  13   0  10     8654.66     8778.81    104.73 o 
  14   0  10      181.25      195.55     28.75 o 
  15   0  10     3108.82     3218.73     90.28 o 
  16   0  10      735.15      896.32     46.61 o 
  17   0  10     3656.69     3614.05    137.42 o 
  18   0  10      210.72      222.80     33.89 o 
  19   0  10       72.31       32.13     31.12 o 
   1   1  10    16060.08    16404.03     82.57 o 
   2   1  10      237.93      242.85      9.48 o 
   3   1  10     4044.67     4301.48     30.59 o 
   4   1  10     1098.72     1014.63     14.90 o 
   5   1  10     4625.05     4405.63     33.16 o 
   6   1  10     3203.36     3390.55     30.85 o 
   7   1  10     6146.31     6255.07     51.11 o 
   8   1  10       33.75       32.59     10.73 o 
   9   1  10     2109.70     2107.04     42.97 o 
  10   1  10       14.63      -11.58     11.70 o 
  11   1  10     3623.88     3710.05     42.72 o 
  12   1  10      181.93      150.12     15.53 o 
  13   1  10     3129.44     3025.59     49.67 o 
  14   1  10      174.71      222.17     18.25 o 
  15   1  10     6032.98     5962.10     61.42 o 
  16   1  10      177.65      195.00     21.34 o 
  17   1  10     1888.48     1907.76     59.57 o 
  18   1  10      225.69      224.57     24.07 o 
  19   1  10     2034.31     1985.25     46.59 o 
   0   2  10      181.57      333.40     16.77 o 
   1   2  10    17922.35    18238.11     90.54 o 
   2   2  10       12.55       31.24      6.99 o 
   3   2  10     5875.81     5942.25     38.02 o 
   4   2  10      609.28      633.16     17.68 o 
   5   2  10    14070.43    13887.04     76.19 o 
   6   2  10      278.71      270.73     11.59 o 
   7   2  10     9118.14     9331.99     63.55 o 
   8   2  10      373.69      379.17     16.07 o 
   9   2  10     7309.11     7510.89     60.82 o 
  10   2  10        2.59      -11.27     11.27 o 
  11   2  10     4328.63     4362.14     46.28 o 
  12   2  10     1261.27     1188.76     27.42 o 
  13   2  10     6582.13     6558.44     61.90 o 
  14   2  10      259.39      281.43     19.02 o 
  15   2  10     1619.98     1600.94     34.13 o 
  16   2  10        7.46        2.85     18.58 o 
  17   2  10     4043.19     4013.90     58.89 o 
  18   2  10      152.18      179.68     23.35 o 
  19   2  10      235.97      225.76     25.77 o 
   1   3  10    16588.41    16657.08     84.01 o 
   2   3  10     2945.45     3185.24     25.83 o 
   3   3  10    38053.96    37849.86    174.42 o 
   4   3  10     1624.81     1641.85     18.72 o 
   5   3  10     3492.02     3560.96     29.73 o 
   6   3  10      169.69      229.46     11.03 o 
   7   3  10    23408.83    23135.48    129.78 o 
   8   3  10      458.28      502.03     19.12 o 
   9   3  10     2674.20     2740.16     34.46 o 
  10   3  10        7.97        2.62     11.69 o 
  11   3  10     3619.75     3662.25     43.16 o 
  12   3  10        4.60        2.27     13.15 o 
  13   3  10     2025.07     2015.43     34.66 o 
  14   3  10     1646.82     1695.44     33.47 o 
  15   3  10     2432.96     2407.75     39.63 o 
  16   3  10       13.45       -7.53     18.44 o 
  17   3  10      364.65      413.00     26.05 o 
  18   3  10      377.91      349.04     26.34 o 
  19   3  10     3523.69     3593.82     62.78 o 
   0   4  10     8967.40     9219.81     74.02 o 
   1   4  10    19885.47    20000.10     98.47 o 
   2   4  10      431.47      343.38     11.47 o 
   3   4  10     1209.14     1134.83     16.51 o 
   4   4  10       15.56       20.70      7.26 o 
   5   4  10    25058.40    23815.59    120.80 o 
   6   4  10      515.47      529.46     14.61 o 
   7   4  10     4536.12     4429.21     39.58 o 
   8   4  10      169.51      167.23     13.11 o 
   9   4  10     7546.93     7648.77     61.61 o 
  10   4  10       89.13      101.55     13.41 o 
  11   4  10     1768.35     1730.16     30.69 o 
  12   4  10     1536.28     1613.01     30.75 o 
  13   4  10     2528.91     2515.53     37.97 o 
  14   4  10      265.58      292.62     19.17 o 
  15   4  10        6.68      -10.64     14.99 o 
  16   4  10      249.58      292.94     23.42 o 
  17   4  10     2145.30     2302.24     60.57 o 
  18   4  10        3.23      -15.30     21.48 o 
  19   4  10      151.35      189.71     26.66 o 
   1   5  10     2457.49     2442.82     22.54 o 
   2   5  10      245.26      224.51      9.32 o 
   3   5  10    15150.76    14556.14     78.36 o 
   4   5  10      718.65      667.03     14.41 o 
   5   5  10     3469.10     3365.68     30.35 o 
   6   5  10      348.63      351.64     12.93 o 
   7   5  10     6765.44     6608.26     50.80 o 
   8   5  10      119.43      141.69     12.78 o 
   9   5  10        0.76       -5.12     11.17 o 
  10   5  10      207.91      191.93     14.72 o 
  11   5  10      824.91      805.20     24.04 o 
  12   5  10      196.41      210.29     16.95 o 
  13   5  10      715.57      633.83     24.19 o 
  14   5  10      116.71      129.01     18.56 o 
  15   5  10      589.60      532.55     25.72 o 
  16   5  10       31.56       54.49     20.90 o 
  17   5  10      105.91      111.56     23.06 o 
  18   5  10      124.57      133.20     23.96 o 
  19   5  10      488.99      535.58     39.54 o 
   0   6  10        0.13       -9.06      9.06 o 
   1   6  10     1447.04     1530.05     17.96 o 
   2   6  10       24.69       38.04      7.27 o 
   3   6  10      526.84      417.74     12.69 o 
   4   6  10      485.89      582.26     17.01 o 
   5   6  10     1993.23     1890.10     22.34 o 
   6   6  10      396.80      471.05     14.77 o 
   7   6  10     1149.17     1076.91     23.82 o 
   8   6  10      668.82      669.89     31.40 o 
   9   6  10     1194.92     1087.28     26.10 o 
  10   6  10     1401.51     1423.07     29.51 o 
  11   6  10      275.33      226.09     17.35 o 
  12   6  10      231.31      221.71     17.98 o 
  13   6  10      506.29      517.14     24.01 o 
  14   6  10        0.39      -11.11     15.63 o 
  15   6  10       40.89       60.67     18.52 o 
  16   6  10      279.97      274.90     25.03 o 
  17   6  10        6.55      -20.26     20.26 o 
  18   6  10       25.62      -23.77     23.77 o 
   1   7  10      885.96      840.43     16.68 o 
   2   7  10     1466.67     1428.42     22.13 o 
   3   7  10     7026.59     6735.75     51.95 o 
   4   7  10      790.56      744.53     22.39 o 
   5   7  10     1208.26     1130.78     20.93 o 
   6   7  10       30.94       29.79     10.97 o 
   7   7  10     2262.79     2288.98     30.56 o 
   8   7  10       78.92       73.32     13.10 o 
   9   7  10      970.09      995.34     28.35 o 
  10   7  10      315.77      286.48     18.11 o 
  11   7  10      129.05      123.80     16.91 o 
  12   7  10      241.31      245.81     18.26 o 
  13   7  10      135.14       99.49     17.48 o 
  14   7  10     1497.74     1593.24     35.18 o 
  15   7  10       16.49       47.67     17.95 o 
  16   7  10       10.67        3.14     21.55 o 
  17   7  10       75.06       33.84     22.99 o 
  18   7  10       34.26      -10.86     28.64 o 
   0   8  10     1012.03      860.84     29.04 o 
   1   8  10     8629.78     8117.79     60.66 o 
   2   8  10      117.30      125.83     10.83 o 
   3   8  10      808.54      807.92     19.04 o 
   4   8  10      105.88       75.14     10.47 o 
   5   8  10    15750.60    15127.94     99.04 o 
   6   8  10     1741.60     1711.47     27.95 o 
   7   8  10       85.56      108.68     13.37 o 
   8   8  10       60.61       51.16     15.25 o 
   9   8  10      637.81      653.30     28.64 o 
  10   8  10      476.48      459.17     24.05 o 
  11   8  10      162.86      122.42     18.36 o 
  12   8  10      534.29      555.30     26.87 o 
  13   8  10        4.09       -3.04     17.70 o 
  14   8  10        3.31        5.61     18.70 o 
  15   8  10      231.70      222.25     25.12 o 
  16   8  10      361.76      421.72     31.72 o 
  17   8  10      407.58      404.50     32.71 o 
  18   8  10        8.28       -4.95     25.92 o 
   1   9  10     2199.74     2231.71     29.99 o 
   2   9  10      388.32      379.81     15.95 o 
   3   9  10     6834.87     6400.75     53.46 o 
   4   9  10        7.97       10.24     13.80 o 
   5   9  10      191.91      173.63     13.49 o 
   6   9  10       87.09       82.91     12.45 o 
   7   9  10      746.71      838.46     23.81 o 
   8   9  10       51.44       35.90     15.10 o 
   9   9  10      196.25      191.91     18.68 o 
  10   9  10        1.84       -9.57     15.34 o 
  11   9  10      704.52      643.21     28.37 o 
  12   9  10      736.96      732.56     30.21 o 
  13   9  10      164.99      140.15     20.86 o 
  14   9  10       74.54       81.14     20.80 o 
  15   9  10      471.00      396.67     28.07 o 
  16   9  10      136.22      147.52     26.43 o 
  17   9  10       54.31       79.07     26.71 o 
  18   9  10       83.22       64.71     39.38 o 
   0  10  10      275.40      241.13     19.97 o 
   1  10  10     1547.88     1634.88     27.12 o 
   2  10  10      181.66      195.64     13.54 o 
   3  10  10     1117.28     1121.03     23.97 o 
   4  10  10       27.53       36.03     11.85 o 
   5  10  10       52.38       58.54     13.04 o 
   6  10  10       38.42       21.38     12.84 o 
   7  10  10      145.59      142.78     15.81 o 
   8  10  10        0.63        4.47     15.11 o 
   9  10  10      138.65      122.31     17.77 o 
  10  10  10      402.99      508.19     25.18 o 
  11  10  10        3.45      -16.92     17.28 o 
  12  10  10      321.69      325.64     23.50 o 
  13  10  10      871.27      894.36     33.59 o 
  14  10  10      181.39      146.07     22.47 o 
  15  10  10      761.28      711.36     35.20 o 
  16  10  10        9.15       14.16     24.62 o 
  17  10  10      256.32      252.52     31.48 o 
   1  11  10     1301.79     1409.46     27.41 o 
   2  11  10        0.02       -6.62     11.39 o 
   3  11  10       38.99       41.37     12.52 o 
   4  11  10     2628.06     2616.76     34.58 o 
   5  11  10     1818.07     1803.80     31.45 o 
   6  11  10      761.80      711.55     24.01 o 
   7  11  10        5.66       -0.07     14.36 o 
   8  11  10      135.76      103.33     17.81 o 
   9  11  10      529.85      482.54     26.96 o 
  10  11  10      251.94      271.62     26.06 o 
  11  11  10     3448.95     3402.94     56.42 o 
  12  11  10      716.84      736.30     42.35 o 
  13  11  10      719.39      753.12     34.60 o 
  14  11  10      557.09      616.12     33.77 o 
  15  11  10     1668.52     1645.96     49.50 o 
  16  11  10       11.11       11.63     24.08 o 
  17  11  10      105.44      108.37     33.94 o 
   0  12  10      151.98      164.53     20.37 o 
   1  12  10     1220.85     1203.30     26.40 o 
   2  12  10       58.99       18.64     12.86 o 
   3  12  10     5312.34     5222.20     50.51 o 
   4  12  10       49.45       14.03     12.73 o 
   5  12  10     1988.76     1988.70     34.20 o 
   6  12  10      304.25      324.80     18.49 o 
   7  12  10     3200.23     3255.91     45.84 o 
   8  12  10        9.26       11.60     16.89 o 
   9  12  10     1966.10     1975.56     43.14 o 
  10  12  10        0.46       15.86     19.67 o 
  11  12  10     2290.56     2261.31     48.05 o 
  12  12  10      860.19      918.34     36.60 o 
  13  12  10     3538.76     3547.38     61.33 o 
  14  12  10      129.16      134.80     25.06 o 
  15  12  10      856.15      849.07     41.74 o 
  16  12  10       12.00      -18.15     27.18 o 
   1  13  10     4103.81     3952.63     44.79 o 
   2  13  10      721.84      736.47     22.95 o 
   3  13  10     4554.43     4604.13     48.48 o 
   4  13  10      185.18      181.94     21.03 o 
   5  13  10     7001.56     6845.23     64.59 o 
   6  13  10      353.42      351.77     19.36 o 
   7  13  10     5391.65     5250.61     59.88 o 
   8  13  10        0.82      -16.67     16.67 o 
   9  13  10     6786.71     6990.38     82.38 o 
  10  13  10        6.86       26.37     20.53 o 
  11  13  10     5868.75     5943.29     77.81 o 
  12  13  10      172.38      168.79     24.05 o 
  13  13  10     1478.82     1575.11     45.11 o 
  14  13  10       11.74       37.27     23.06 o 
  15  13  10     2945.20     2961.82     64.76 o 
  16  13  10       73.39      -13.83     35.29 o 
   0  14  10      181.59      201.88     28.63 o 
   1  14  10     6132.56     6115.21     58.01 o 
   2  14  10     1005.94     1003.59     26.62 o 
   3  14  10     4036.93     4003.32     46.15 o 
   4  14  10       62.65       92.29     15.25 o 
   5  14  10    12268.50    12239.54     98.76 o 
   6  14  10      122.41      127.30     16.50 o 
   7  14  10     3012.04     3003.10     45.93 o 
   8  14  10      360.97      340.94     23.64 o 
   9  14  10     5804.46     5839.76     75.97 o 
  10  14  10      939.51      980.56     36.98 o 
  11  14  10     2877.01     2913.68     55.29 o 
  12  14  10       41.10       25.88     22.08 o 
  13  14  10     1763.04     1757.11     47.53 o 
  14  14  10       30.33        0.50     22.75 o 
  15  14  10      320.50      377.71     32.75 o 
   1  15  10     3473.87     3466.41     43.80 o 
   2  15  10       26.92       14.58     14.69 o 
   3  15  10     9605.02     9564.07     90.55 o 
   4  15  10      212.14      197.92     17.15 o 
   5  15  10     1917.38     1890.76     50.27 o 
   6  15  10       62.79       74.35     16.45 o 
   7  15  10     7536.90     7487.46     97.99 o 
   8  15  10        1.26      -10.96     17.64 o 
   9  15  10     2108.64     2263.78     48.36 o 
  10  15  10      106.35       74.22     23.13 o 
  11  15  10     2784.03     2671.97     54.37 o 
  12  15  10      359.82      320.65     28.60 o 
  13  15  10      277.02      348.33     29.00 o 
  14  15  10      432.56      437.77     32.07 o 
   0  16  10      550.96      529.16     32.61 o 
   1  16  10     6198.60     6157.01     58.31 o 
   2  16  10       57.06       64.02     16.08 o 
   3  16  10     3060.72     2977.70     42.03 o 
   4  16  10       35.82       29.75     15.25 o 
   5  16  10     6182.18     6071.37     67.13 o 
   6  16  10      342.69      312.93     20.73 o 
   7  16  10      227.45      213.60     20.94 o 
   8  16  10      598.52      565.32     37.05 o 
   9  16  10     2668.09     2553.29     52.80 o 
  10  16  10       19.74        6.27     21.74 o 
  11  16  10      348.20      378.67     29.72 o 
  12  16  10       33.68       34.22     23.91 o 
  13  16  10      795.62      779.13     41.38 o 
   1  17  10     3434.30     3511.18     46.41 o 
   2  17  10      390.11      354.73     20.99 o 
   3  17  10     1852.92     1696.81     34.18 o 
   4  17  10       11.89      -11.53     16.11 o 
   5  17  10      894.01      894.14     29.71 o 
   6  17  10      328.81      330.31     22.05 o 
   7  17  10      837.62      794.13     31.82 o 
   8  17  10      100.05       98.61     21.44 o 
   9  17  10      313.01      232.33     26.06 o 
  10  17  10        4.86      -21.25     21.25 o 
  11  17  10     1579.61     1581.53     47.08 o 
  12  17  10      169.44      207.45     30.56 o 
  13  17  10      204.09      193.49     32.81 o 
   0  18  10       43.55       16.46     25.93 o 
   1  18  10      180.05      151.66     18.71 o 
   2  18  10      377.28      300.40     20.80 o 
   3  18  10     1643.72     1646.29     36.39 o 
   4  18  10        0.82      -16.30     16.30 o 
   5  18  10      220.51      202.39     20.58 o 
   6  18  10       15.87       13.03     19.37 o 
   7  18  10       64.68       20.26     19.51 o 
   8  18  10      257.42      235.60     24.75 o 
   9  18  10      154.31      166.90     44.39 o 
  10  18  10      121.93      136.45     38.46 o 
  11  18  10       34.37       18.06     25.90 o 
   1  19  10       27.36       17.41     17.33 o 
   2  19  10      140.58      148.44     19.56 o 
   3  19  10       72.81       40.76     17.95 o 
   4  19  10      119.49      113.39     19.86 o 
   5  19  10      374.73      410.54     25.65 o 
   6  19  10       24.58       13.61     20.88 o 
   7  19  10       18.02       14.36     21.06 o 
   8  19  10       14.70        6.19     23.49 o 
   9  19  10      417.88      461.84     33.81 o 
  10  19  10        0.10        2.31     26.20 o 
   0  20  10     1028.36      982.41     44.08 o 
   1  20  10      222.88      203.86     21.68 o 
   2  20  10       47.45       -7.59     18.55 o 
   3  20  10      193.98      184.30     21.76 o 
   4  20  10      131.86      141.94     22.37 o 
   5  20  10       95.23      105.56     21.87 o 
   6  20  10       13.33       -2.03     21.85 o 
   7  20  10      595.94      632.22     33.33 o 
   8  20  10       27.26        0.33     25.15 o 
   9  20  10      192.46      214.32     32.63 o 
   1  21  10       30.53       22.20     21.15 o 
   2  21  10      940.52      956.47     35.66 o 
   3  21  10       19.82      -11.12     21.40 o 
   4  21  10        8.13       41.09     22.84 o 
   5  21  10      429.51      476.93     28.59 o 
   6  21  10       35.77       47.18     23.26 o 
   7  21  10      237.08      202.79     27.77 o 
   0  22  10      409.60      376.05     44.75 o 
   1  22  10        0.79      -22.57     24.29 o 
   2  22  10       66.23       45.47     25.77 o 
   3  22  10        0.08      -30.03     30.03 o 
   4  22  10      211.50      218.27     33.93 o 
   1   1  11       12.00       18.40      7.23 o 
   2   1  11       12.66       13.86      7.03 o 
   3   1  11     1086.44     1035.59     16.13 o 
   4   1  11      313.87      397.03     12.07 o 
   5   1  11     1631.63     1653.50     22.23 o 
   6   1  11       60.42       63.51      9.48 o 
   7   1  11     4513.66     4339.92     41.94 o 
   8   1  11       17.00       18.85     10.98 o 
   9   1  11     3093.47     3116.66     37.35 o 
  10   1  11      350.56      379.06     17.80 o 
  11   1  11       65.93       41.77     13.71 o 
  12   1  11        4.46       -6.51     13.81 o 
  13   1  11     1256.68     1211.38     29.42 o 
  14   1  11      180.68      164.08     17.31 o 
  15   1  11      711.82      775.48     27.78 o 
  16   1  11      212.78      251.54     21.79 o 
  17   1  11       57.24       79.13     21.29 o 
  18   1  11        1.24       10.58     20.70 o 
  19   1  11     1041.18     1101.15     41.76 o 
   0   2  11      270.31      222.55     13.32 o 
   1   2  11     3875.23     3985.20     33.95 o 
   2   2  11        2.72       -0.34      6.96 o 
   3   2  11      250.43      286.65     10.73 o 
   4   2  11      604.69      591.86     13.68 o 
   5   2  11     6101.46     5563.75     42.08 o 
   6   2  11     1102.84     1107.44     19.74 o 
   7   2  11     7896.47     7770.56     60.36 o 
   8   2  11      329.90      344.83     15.68 o 
   9   2  11     2442.72     2479.97     33.65 o 
  10   2  11      243.24      279.62     16.07 o 
  11   2  11     5640.15     5644.95     69.26 o 
  12   2  11        4.02      -13.36     13.36 o 
  13   2  11      818.52      867.49     27.11 o 
  14   2  11      322.38      325.77     19.95 o 
  15   2  11       99.17      104.29     17.56 o 
  16   2  11       27.05       26.13     19.21 o 
  17   2  11     1731.75     1743.98     42.11 o 
  18   2  11       46.56       59.09     21.78 o 
  19   2  11      100.75       80.57     26.40 o 
   1   3  11     1219.49     1220.13     17.27 o 
   2   3  11     4073.00     4070.67     30.72 o 
   3   3  11     2110.26     1987.87     21.27 o 
   4   3  11     1294.15     1314.11     17.77 o 
   5   3  11     1717.55     1746.30     21.39 o 
   6   3  11     1463.14     1495.60     21.98 o 
   7   3  11     7793.07     7351.49     58.16 o 
   8   3  11      706.97      772.28     21.37 o 
   9   3  11     2344.46     2446.09     37.32 o 
  10   3  11      846.33      858.12     23.81 o 
  11   3  11      516.96      563.07     22.67 o 
  12   3  11       11.04      -13.62     13.62 o 
  13   3  11     2375.84     2332.17     38.20 o 
  14   3  11      345.25      304.21     19.72 o 
  15   3  11     1917.88     2020.30     45.78 o 
  16   3  11       19.40        9.20     18.41 o 
  17   3  11       39.29       40.59     22.35 o 
  18   3  11      390.11      469.29     29.95 o 
  19   3  11     1759.12     1754.07     73.54 o 
   0   4  11     7021.28     6974.58     61.87 o 
   1   4  11     9304.95     9405.62     54.31 o 
   2   4  11     1190.79     1095.07     16.82 o 
   3   4  11     1678.69     1789.31     20.44 o 
   4   4  11     8198.64     8312.47     50.19 o 
   5   4  11     1190.50     1183.44     18.73 o 
   6   4  11       47.15       54.54      9.50 o 
   7   4  11        2.25       10.49     10.48 o 
   8   4  11     5037.55     5312.27     48.80 o 
   9   4  11      839.73      867.12     22.95 o 
  10   4  11      374.34      398.38     18.63 o 
  11   4  11      682.92      712.28     24.13 o 
  12   4  11     3235.10     3203.00     55.62 o 
  13   4  11     2013.96     2158.14     36.12 o 
  14   4  11       88.19      107.59     17.22 o 
  15   4  11     1291.29     1357.01     34.63 o 
  16   4  11     1901.14     1833.02     41.18 o 
  17   4  11      454.61      416.77     28.21 o 
  18   4  11      279.33      271.67     26.86 o 
   1   5  11    12797.57    12526.10     68.06 o 
   2   5  11    15063.57    15338.64     80.37 o 
   3   5  11     2239.87     2330.64     23.26 o 
   4   5  11       26.32       38.79      7.96 o 
   5   5  11      513.40      613.25     15.56 o 
   6   5  11     9666.99     9622.65     62.78 o 
   7   5  11     1084.29     1077.99     21.60 o 
   8   5  11      119.46      111.34     12.88 o 
   9   5  11      293.76      323.04     16.15 o 
  10   5  11     8810.84     8810.24     74.60 o 
  11   5  11     2104.07     2131.28     41.80 o 
  12   5  11       68.12       67.44     16.10 o 
  13   5  11      213.00      226.07     19.35 o 
  14   5  11     5289.73     5281.85     60.21 o 
  15   5  11      907.00      965.69     33.08 o 
  16   5  11      839.84      888.05     33.48 o 
  17   5  11     1038.08     1072.90     38.64 o 
  18   5  11     1828.91     1870.91     48.03 o 
   0   6  11    15661.16    15553.32    114.79 o 
   1   6  11    13165.84    12930.76     73.04 o 
   2   6  11        0.07       -7.08      7.08 o 
   3   6  11     7585.73     7509.36     46.97 o 
   4   6  11    11798.26    11858.73     66.47 o 
   5   6  11     4028.72     4150.15     35.97 o 
   6   6  11      147.28      146.31     11.74 o 
   7   6  11      219.29      212.88     13.84 o 
   8   6  11    13050.80    12879.90     93.43 o 
   9   6  11      844.23      860.72     30.61 o 
  10   6  11        1.98       17.59     14.25 o 
  11   6  11        0.32       -8.09     14.25 o 
  12   6  11     8156.48     8212.05     74.76 o 
  13   6  11     2136.07     2130.30     38.49 o 
  14   6  11      678.87      685.21     28.43 o 
  15   6  11     1715.63     1807.64     38.22 o 
  16   6  11     4367.88     4523.72     65.94 o 
  17   6  11      547.09      591.69     34.72 o 
  18   6  11      804.46      783.73     39.24 o 
   1   7  11     7103.56     6747.77     50.88 o 
   2   7  11    11738.61    11710.42     75.20 o 
   3   7  11     7172.21     7257.29     53.68 o 
   4   7  11        4.62       -9.40      9.40 o 
   5   7  11     1293.44     1316.13     23.86 o 
   6   7  11     9969.86     9765.14     73.88 o 
   7   7  11     3063.60     3105.03     41.03 o 
   8   7  11      180.56      193.65     17.80 o 
   9   7  11     1084.57      972.69     30.27 o 
  10   7  11     6860.57     6620.38     71.38 o 
  11   7  11     3027.02     2964.29     47.55 o 
  12   7  11      331.92      301.06     22.85 o 
  13   7  11       53.58       22.01     18.70 o 
  14   7  11     4469.05     4606.70     63.63 o 
  15   7  11     1304.60     1331.97     42.99 o 
  16   7  11      308.60      373.20     29.64 o 
  17   7  11      180.24      162.59     28.34 o 
  18   7  11     2089.55     2225.72     59.36 o 
   0   8  11     6137.48     5821.89     70.38 o 
   1   8  11     2463.37     2527.77     31.78 o 
   2   8  11     1140.56     1065.98     22.82 o 
   3   8  11      986.57      927.62     21.57 o 
   4   8  11     5230.61     5355.07     51.73 o 
   5   8  11     9351.11     9305.20     73.81 o 
   6   8  11       66.17       60.45     11.91 o 
   7   8  11     3500.68     3334.30     50.01 o 
   8   8  11     3433.34     3271.75     49.35 o 
   9   8  11     1887.57     1849.63     37.04 o 
  10   8  11        1.31        4.59     16.33 o 
  11   8  11     1574.14     1516.67     36.86 o 
  12   8  11     2548.19     2591.49     46.82 o 
  13   8  11      953.72      884.88     33.33 o 
  14   8  11      163.40      154.16     21.93 o 
  15   8  11       89.47       76.56     21.49 o 
  16   8  11     1635.32     1637.70     47.10 o 
  17   8  11     2997.48     3023.82     71.57 o 
   1   9  11       14.22       10.34     10.88 o 
   2   9  11     4611.63     4522.53     44.10 o 
   3   9  11     3717.26     3688.25     39.60 o 
   4   9  11       64.96      113.29     13.20 o 
   5   9  11     2514.76     2378.68     34.01 o 
   6   9  11     2133.22     2054.58     32.27 o 
   7   9  11     3361.57     3358.99     44.01 o 
   8   9  11       22.50       38.47     16.09 o 
   9   9  11     6204.95     6243.44     69.09 o 
  10   9  11     1489.84     1402.39     34.78 o 
  11   9  11     1674.99     1561.84     37.72 o 
  12   9  11      256.68      248.11     22.38 o 
  13   9  11      300.47      277.19     23.62 o 
  14   9  11      331.36      317.89     24.85 o 
  15   9  11     1845.61     1778.59     44.57 o 
  16   9  11       13.92       17.10     22.00 o 
  17   9  11       85.04       74.24     27.35 o 
   0  10  11     4458.50     4332.15     69.03 o 
   1  10  11      234.76      251.14     14.72 o 
   2  10  11        2.59       -2.72     11.26 o 
   3  10  11      768.22      708.30     21.43 o 
   4  10  11     5466.07     5548.69     54.09 o 
   5  10  11     1688.06     1623.48     30.29 o 
   6  10  11      411.95      480.34     21.59 o 
   7  10  11     3741.01     3726.74     53.41 o 
   8  10  11     2125.11     2050.00     42.46 o 
   9  10  11     1996.30     2026.46     43.61 o 
  10  10  11      199.27      214.78     22.43 o 
  11  10  11     2540.86     2496.30     49.35 o 
  12  10  11      544.27      462.08     26.32 o 
  13  10  11     1095.56     1128.05     36.45 o 
  14  10  11        2.48       14.35     19.44 o 
  15  10  11       46.19       65.22     25.12 o 
  16  10  11      936.60      918.74     41.07 o 
  17  10  11     1698.07     1913.23     80.95 o 
   1  11  11      275.03      287.55     16.17 o 
   2  11  11     7278.07     7171.30     60.68 o 
   3  11  11      145.69      151.91     14.81 o 
   4  11  11      378.44      434.97     20.25 o 
   5  11  11     2319.38     2231.07     35.05 o 
   6  11  11     3759.50     3648.77     44.58 o 
   7  11  11      260.51      199.95     19.73 o 
   8  11  11      360.03      396.96     24.14 o 
   9  11  11      118.67      134.88     20.10 o 
  10  11  11     2867.18     2854.13     52.44 o 
  11  11  11     1116.85     1133.32     37.97 o 
  12  11  11      134.34      143.22     23.71 o 
  13  11  11      558.20      569.38     43.76 o 
  14  11  11      892.49      945.58     38.14 o 
  15  11  11      518.02      549.00     50.06 o 
  16  11  11        0.57       -5.76     25.24 o 
   0  12  11     3516.51     3397.69     57.77 o 
   1  12  11      321.18      337.63     17.18 o 
   2  12  11      116.11       79.31     14.22 o 
   3  12  11      745.51      813.68     25.01 o 
   4  12  11     3979.72     3975.00     47.12 o 
   5  12  11     1163.30     1118.53     28.13 o 
   6  12  11      193.12      214.50     17.60 o 
   7  12  11       83.31       54.69     17.70 o 
   8  12  11     3093.01     3135.25     63.08 o 
   9  12  11      343.86      351.50     25.55 o 
  10  12  11      164.18      159.74     23.07 o 
  11  12  11       41.47       53.30     21.48 o 
  12  12  11     1551.21     1439.50     43.55 o 
  13  12  11      370.15      388.61     30.25 o 
  14  12  11       12.96      -21.57     22.27 o 
  15  12  11      109.78       34.80     25.46 o 
  16  12  11      960.23      999.30     59.50 o 
   1  13  11      360.48      371.71     18.93 o 
   2  13  11      738.73      686.20     27.00 o 
   3  13  11      166.00      137.82     15.76 o 
   4  13  11       77.86       87.83     15.97 o 
   5  13  11        6.39       -3.65     14.42 o 
   6  13  11     1049.34     1022.06     28.68 o 
   7  13  11       12.42       23.93     17.60 o 
   8  13  11       15.18       31.51     19.20 o 
   9  13  11     2994.22     2893.84     53.16 o 
  10  13  11     1291.56     1264.97     40.48 o 
  11  13  11        1.85        7.84     20.90 o 
  12  13  11       55.43       40.40     22.45 o 
  13  13  11        0.51       -2.11     22.37 o 
  14  13  11      693.75      631.73     36.00 o 
  15  13  11      151.80      119.74     29.06 o 
   0  14  11      145.04      177.29     23.41 o 
   1  14  11      173.53      183.53     17.22 o 
   2  14  11       65.96       28.34     14.59 o 
   3  14  11       14.00       -2.97     14.13 o 
   4  14  11       33.00        0.86     15.23 o 
   5  14  11        2.45      -14.68     14.68 o 
   6  14  11       70.50       30.99     17.10 o 
   7  14  11       79.21       54.54     19.11 o 
   8  14  11       46.59       32.29     20.30 o 
   9  14  11       92.13       75.13     30.52 o 
  10  14  11       31.77       41.53     21.66 o 
  11  14  11      191.94      204.09     25.51 o 
  12  14  11      382.28      407.97     30.00 o 
  13  14  11       24.28        2.05     22.97 o 
  14  14  11        8.31       24.51     24.72 o 
   1  15  11        0.13      -12.38     14.30 o 
   2  15  11      705.47      705.52     25.10 o 
   3  15  11      438.25      427.86     21.07 o 
   4  15  11      144.42      126.28     17.42 o 
   5  15  11        0.15      -15.06     15.21 o 
   6  15  11      410.01      403.22     25.26 o 
   7  15  11     1045.43     1057.31     41.07 o 
   8  15  11      285.50      300.63     25.50 o 
   9  15  11       15.12       -5.94     20.51 o 
  10  15  11        2.72       -9.21     21.25 o 
  11  15  11      172.88      137.22     25.32 o 
  12  15  11       28.49       10.96     23.95 o 
  13  15  11       25.63       -4.19     23.64 o 
  14  15  11       54.70       47.75     25.22 o 
   0  16  11     2747.74     2801.40     59.13 o 
   1  16  11      244.24      253.91     18.97 o 
   2  16  11      112.63      118.97     17.09 o 
   3  16  11      176.86      154.90     17.39 o 
   4  16  11     1140.97     1121.84     31.44 o 
   5  16  11      335.81      307.85     21.39 o 
   6  16  11      139.05      113.38     19.51 o 
   7  16  11      756.54      778.44     35.54 o 
   8  16  11     1077.58     1057.55     38.35 o 
   9  16  11        9.91      -20.33     20.33 o 
  10  16  11       51.33       42.95     23.64 o 
  11  16  11      308.41      288.97     28.89 o 
  12  16  11      686.82      669.06     35.73 o 
  13  16  11       11.66       -2.56     24.06 o 
   1  17  11      575.41      582.77     25.22 o 
   2  17  11     1707.72     1676.58     36.79 o 
   3  17  11      401.36      463.39     24.02 o 
   4  17  11       28.33       20.11     17.02 o 
   5  17  11      118.93      147.27     19.20 o 
   6  17  11     1944.93     1955.09     44.86 o 
   7  17  11       37.54       16.81     20.22 o 
   8  17  11       12.32       -3.01     21.54 o 
   9  17  11      347.88      356.16     28.99 o 
  10  17  11     1225.44     1249.45     43.12 o 
  11  17  11      426.88      484.79     36.96 o 
  12  17  11        0.30       -0.31     23.26 o 
   0  18  11      901.05      907.21     41.39 o 
   1  18  11     1976.74     1973.41     37.71 o 
   2  18  11       23.60       17.69     16.92 o 
   3  18  11      326.56      345.20     22.64 o 
   4  18  11      742.11      831.67     30.61 o 
   5  18  11     2342.77     2415.91     43.62 o 
   6  18  11       14.07       26.68     20.20 o 
   7  18  11        4.63      -19.21     19.21 o 
   8  18  11      867.86      870.48     38.10 o 
   9  18  11      734.08      836.46     39.20 o 
  10  18  11        0.18       -0.87     25.24 o 
  11  18  11       10.36      -19.82     28.14 o 
   1  19  11      161.88      138.80     18.66 o 
   2  19  11      170.76      124.35     19.62 o 
   3  19  11     2215.64     2197.00     42.37 o 
   4  19  11       38.18       40.43     18.87 o 
   5  19  11      435.18      501.09     34.45 o 
   6  19  11      373.05      430.88     27.37 o 
   7  19  11     1965.11     2013.14     51.21 o 
   8  19  11       10.06      -25.70     25.70 o 
   9  19  11      583.61      555.11     41.23 o 
  10  19  11      394.71      402.12     68.67 o 
   0  20  11      567.45      554.97     37.16 o 
   1  20  11      603.59      586.97     33.30 o 
   2  20  11       26.66        9.32     17.72 o 
   3  20  11      257.18      221.05     23.96 o 
   4  20  11      292.35      268.53     24.71 o 
   5  20  11     2289.03     2258.62     47.98 o 
   6  20  11       10.49      -11.85     22.13 o 
   7  20  11      413.40      516.32     33.06 o 
   8  20  11      470.75      481.64     38.67 o 
   1  21  11      259.59      235.07     25.70 o 
   2  21  11     1146.71     1294.17     41.37 o 
   3  21  11      175.83      136.62     23.32 o 
   4  21  11        2.49       -4.28     21.37 o 
   5  21  11      699.73      791.99     36.32 o 
   6  21  11     1374.33     1480.32     55.39 o 
   0  22  11     2359.62     2493.98     72.83 o 
   1  22  11      231.02      279.80     26.50 o 
   2  22  11       25.57        4.55     24.14 o 
   0   0  12    81829.18    79573.67    705.30 o 
   1   0  12      256.11      275.84     15.54 o 
   2   0  12      103.69      104.42     13.58 o 
   3   0  12      292.63      312.24     17.66 o 
   4   0  12    28864.79    28016.90    206.55 o 
   5   0  12      787.65      841.46     25.46 o 
   6   0  12     9239.69     8475.00     81.32 o 
   7   0  12        7.02       21.73     19.09 o 
   8   0  12     5153.31     5228.82     69.44 o 
   9   0  12       10.04       12.96     17.78 o 
  10   0  12      492.41      454.77     28.84 o 
  11   0  12       22.05       17.65     19.50 o 
  12   0  12     9059.79     8951.03    115.01 o 
  13   0  12     1496.85     1459.01     45.52 o 
  14   0  12      503.69      532.84     39.18 o 
  15   0  12     1527.06     1561.08     48.65 o 
  16   0  12     7891.98     7691.23    105.75 o 
  17   0  12      485.30      507.86     49.15 o 
  18   0  12      348.32      331.45     37.90 o 
   1   1  12     1103.19     1108.68     19.99 o 
   2   1  12    48325.13    47801.26    218.57 o 
   3   1  12      175.16      188.31      9.48 o 
   4   1  12     2340.16     2169.92     23.89 o 
   5   1  12     2245.45     2204.17     27.52 o 
   6   1  12    10942.04    10838.31     68.83 o 
   7   1  12      624.52      642.28     20.38 o 
   8   1  12     2846.88     2758.25     35.02 o 
   9   1  12       37.16       38.20     12.73 o 
  10   1  12     7932.83     7932.01     66.44 o 
  11   1  12       41.64       56.70     14.20 o 
  12   1  12      589.75      629.48     24.51 o 
  13   1  12      167.28      140.00     16.82 o 
  14   1  12     6379.82     6344.22     63.91 o 
  15   1  12      776.11      820.27     28.74 o 
  16   1  12       99.61       77.22     18.82 o 
  17   1  12        3.08       -3.74     20.07 o 
  18   1  12     3714.15     3831.53     60.80 o 
   0   2  12    21802.54    21890.32    153.74 o 
   1   2  12     1109.70     1162.84     17.80 o 
   2   2  12        4.07       -7.50      7.50 o 
   3   2  12     1512.54     1540.63     19.48 o 
   4   2  12    13048.50    13080.62     74.55 o 
   5   2  12      363.21      415.46     15.16 o 
   6   2  12     1223.39     1168.89     20.75 o 
   7   2  12      583.00      591.06     19.84 o 
   8   2  12     8493.92     8307.94     65.49 o 
   9   2  12      286.93      256.67     15.66 o 
  10   2  12       12.06       -1.94     13.11 o 
  11   2  12      455.60      406.18     19.96 o 
  12   2  12     6476.33     6521.47     62.02 o 
  13   2  12      659.22      666.00     26.86 o 
  14   2  12      132.48      155.50     18.37 o 
  15   2  12        0.63       30.07     16.97 o 
  16   2  12     3420.98     3563.22     56.16 o 
  17   2  12       11.18        6.55     21.48 o 
  18   2  12      550.64      585.08     33.20 o 
   1   3  12     2676.79     2553.50     24.64 o 
   2   3  12     1039.63     1157.28     18.95 o 
   3   3  12      581.79      526.15     14.08 o 
   4   3  12       20.47       38.56      8.59 o 
   5   3  12     2524.76     2571.49     28.19 o 
   6   3  12    11590.97    11605.83     72.76 o 
   7   3  12      109.09       78.77     12.45 o 
   8   3  12      387.38      385.45     17.41 o 
   9   3  12       99.80       94.63     13.68 o 
  10   3  12     5439.12     5515.46     53.40 o 
  11   3  12     1932.99     1872.97     32.78 o 
  12   3  12       42.01       42.32     14.72 o 
  13   3  12      831.60      844.88     27.49 o 
  14   3  12     1271.15     1132.78     29.57 o 
  15   3  12     1056.21     1031.12     31.87 o 
  16   3  12      271.58      277.71     23.48 o 
  17   3  12      254.28      213.17     25.70 o 
  18   3  12     1116.27     1147.78     40.44 o 
   0   4  12     2346.99     2160.37     31.93 o 
   1   4  12      393.25      435.16     13.61 o 
   2   4  12      171.20      147.38      9.42 o 
   3   4  12      272.45      257.53     10.55 o 
   4   4  12     1936.27     2057.50     25.75 o 
   5   4  12      758.92      746.63     17.88 o 
   6   4  12     1592.18     1336.83     21.82 o 
   7   4  12       18.22       18.66     11.16 o 
   8   4  12     5824.83     5747.87     52.06 o 
   9   4  12        1.44      -11.87     11.87 o 
  10   4  12      173.54      222.72     16.14 o 
  11   4  12      467.73      494.19     21.18 o 
  12   4  12     3093.80     3038.20     43.82 o 
  13   4  12     2754.21     2698.70     42.61 o 
  14   4  12      353.69      372.29     22.09 o 
  15   4  12      195.65      189.81     23.48 o 
  16   4  12      368.53      328.72     25.50 o 
  17   4  12       82.54       56.21     22.67 o 
  18   4  12      404.02      404.55     40.10 o 
   1   5  12       25.97       34.72      8.00 o 
   2   5  12       89.81      103.49      8.87 o 
   3   5  12     1383.34     1429.58     19.20 o 
   4   5  12     1319.04     1218.59     19.40 o 
   5   5  12      149.79      149.39     11.43 o 
   6   5  12     4369.78     4376.46     38.51 o 
   7   5  12        7.52        2.93     11.83 o 
   8   5  12      240.35      190.85     15.42 o 
   9   5  12      134.85      133.73     15.32 o 
  10   5  12     3349.74     3295.56     43.28 o 
  11   5  12       13.35      -14.29     14.29 o 
  12   5  12      483.23      508.93     23.51 o 
  13   5  12       78.01       86.81     17.57 o 
  14   5  12      550.20      546.27     26.82 o 
  15   5  12      503.60      542.90     25.54 o 
  16   5  12       50.91       53.39     20.50 o 
  17   5  12       24.56       13.88     23.18 o 
  18   5  12      389.36      414.75     31.47 o 
   0   6  12      405.02      430.90     21.62 o 
   1   6  12        7.46       -4.03      8.55 o 
   2   6  12      250.74      237.78     12.47 o 
   3   6  12     1561.01     1526.89     23.71 o 
   4   6  12     6012.28     5766.10     49.21 o 
   5   6  12      300.75      307.23     14.80 o 
   6   6  12      760.72      697.91     22.10 o 
   7   6  12      287.46      305.04     18.91 o 
   8   6  12     1326.21     1341.77     29.87 o 
   9   6  12      436.87      361.45     20.00 o 
  10   6  12      207.88      213.10     18.76 o 
  11   6  12      246.10      251.37     20.18 o 
  12   6  12     2908.63     2815.54     45.95 o 
  13   6  12      218.54      196.80     20.41 o 
  14   6  12      769.52      785.71     34.24 o 
  15   6  12       36.43        5.92     20.28 o 
  16   6  12      356.06      426.93     44.01 o 
  17   6  12       62.87       67.57     27.38 o 
  18   6  12       20.59       -3.46     33.84 o 
   1   7  12     1404.68     1325.70     24.04 o 
   2   7  12     6623.34     6526.18     50.89 o 
   3   7  12        0.06       -3.03      9.80 o 
   4   7  12      104.84       89.13     11.92 o 
   5   7  12      900.53      927.50     22.24 o 
   6   7  12      496.39      481.49     20.91 o 
   7   7  12      514.27      543.87     24.04 o 
   8   7  12      956.87     1012.08     29.38 o 
   9   7  12      119.43      135.59     18.24 o 
  10   7  12      107.82       95.42     18.02 o 
  11   7  12     1524.08     1602.49     38.05 o 
  12   7  12      375.88      392.40     24.59 o 
  13   7  12      443.11      439.51     26.26 o 
  14   7  12      435.12      441.96     27.02 o 
  15   7  12      517.84      502.97     29.34 o 
  16   7  12      146.67      226.47     27.02 o 
  17   7  12       65.26       60.14     26.77 o 
   0   8  12     2346.34     2313.93     43.85 o 
   1   8  12        4.88       -7.61     10.57 o 
   2   8  12       50.35       48.07     11.68 o 
   3   8  12     1261.57     1182.93     24.20 o 
   4   8  12       39.46       25.29     12.08 o 
   5   8  12      986.98     1025.40     24.82 o 
   6   8  12      229.47      198.36     16.37 o 
   7   8  12      808.39      840.57     27.80 o 
   8   8  12      514.09      547.45     25.44 o 
   9   8  12      840.10      820.12     30.08 o 
  10   8  12      235.45      254.79     21.09 o 
  11   8  12      362.93      363.44     23.74 o 
  12   8  12        0.59      -17.87     17.87 o 
  13   8  12      840.49      784.88     32.64 o 
  14   8  12       23.31       26.10     20.11 o 
  15   8  12      199.52      156.41     24.61 o 
  16   8  12       56.47       21.35     22.54 o 
  17   8  12      345.77      347.39     33.48 o 
   1   9  12       63.80       55.23     12.19 o 
   2   9  12      429.33      449.80     18.38 o 
   3   9  12       22.53       24.28     12.04 o 
   4   9  12     1051.85     1031.60     25.62 o 
   5   9  12        6.68      -12.39     12.39 o 
   6   9  12     1947.67     1987.08     39.70 o 
   7   9  12       30.55       25.73     15.46 o 
   8   9  12      437.96      464.31     25.99 o 
   9   9  12      537.61      515.29     27.66 o 
  10   9  12     3622.40     3812.18     55.13 o 
  11   9  12        4.37       11.40     17.76 o 
  12   9  12      800.98      843.71     33.11 o 
  13   9  12      148.25      125.85     21.81 o 
  14   9  12     1151.59     1299.67     39.56 o 
  15   9  12      125.94       67.99     22.49 o 
  16   9  12      263.53      265.35     30.73 o 
  17   9  12        5.17      -30.81     30.81 o 
   0  10  12     7146.25     7143.17     85.14 o 
   1  10  12     1433.36     1372.18     26.78 o 
   2  10  12       47.93       48.10     13.06 o 
   3  10  12     1074.44     1060.22     28.25 o 
   4  10  12     7939.72     7902.93     71.37 o 
   5  10  12        4.25      -12.80     12.80 o 
   6  10  12       25.63      -15.42     15.42 o 
   7  10  12      199.84      197.94     19.24 o 
   8  10  12     2586.73     2500.61     47.53 o 
   9  10  12       40.70       26.53     18.53 o 
  10  10  12     1148.30     1155.80     39.29 o 
  11  10  12        1.76      -19.07     19.07 o 
  12  10  12     2921.70     2939.81     56.59 o 
  13  10  12      567.18      674.88     34.95 o 
  14  10  12      354.56      398.13     29.14 o 
  15  10  12      105.07       93.27     25.16 o 
  16  10  12     1948.39     2043.96     56.77 o 
   1  11  12      972.18      885.85     24.27 o 
   2  11  12    12421.17    12431.67     89.32 o 
   3  11  12       19.46        6.24     13.49 o 
   4  11  12       64.41       78.92     15.18 o 
   5  11  12     1801.52     1738.43     32.63 o 
   6  11  12     7426.38     7430.85     76.89 o 
   7  11  12      128.18      173.19     19.51 o 
   8  11  12      574.75      577.83     29.63 o 
   9  11  12       37.83       26.57     19.33 o 
  10  11  12     3712.64     3638.50     59.99 o 
  11  11  12      803.45      845.05     35.40 o 
  12  11  12     1727.31     1719.37     45.22 o 
  13  11  12      331.87      336.71     28.04 o 
  14  11  12     4136.54     4264.14     70.24 o 
  15  11  12      431.76      491.75     32.60 o 
  16  11  12      346.64      274.08     37.58 o 
   0  12  12    24336.65    23922.57    209.73 o 
   1  12  12      348.92      293.69     17.58 o 
   2  12  12     1141.11     1067.19     32.20 o 
   3  12  12       76.13       54.64     14.28 o 
   4  12  12     9201.13     9236.10     78.33 o 
   5  12  12      212.16      220.56     17.97 o 
   6  12  12      431.08      455.20     25.26 o 
   7  12  12       24.42       31.33     17.54 o 
   8  12  12     3937.03     3794.08     59.72 o 
   9  12  12       94.29       94.19     21.02 o 
  10  12  12     1040.37     1078.72     37.91 o 
  11  12  12      477.43      423.60     28.42 o 
  12  12  12     2538.58     2533.20     53.97 o 
  13  12  12      331.96      318.93     28.03 o 
  14  12  12       30.43       -4.30     23.33 o 
  15  12  12       12.03      -12.25     23.33 o 
   1  13  12      893.83      853.89     25.42 o 
   2  13  12     7514.43     7475.73     66.08 o 
   3  13  12       79.24       81.18     15.99 o 
   4  13  12      342.12      365.57     20.18 o 
   5  13  12       12.56       -7.23     13.71 o 
   6  13  12     8285.79     8149.87     78.98 o 
   7  13  12       17.52        9.29     18.22 o 
   8  13  12      538.25      488.37     28.15 o 
   9  13  12       62.24       49.47     21.14 o 
  10  13  12     2524.81     2336.20     50.29 o 
  11  13  12      123.46      160.56     25.07 o 
  12  13  12       21.39       21.25     22.42 o 
  13  13  12       38.98       87.87     24.21 o 
  14  13  12     1989.16     2144.57     52.92 o 
  15  13  12        4.02       58.44     43.20 o 
   0  14  12     6824.43     6584.18     88.12 o 
   1  14  12       29.78        8.60     14.74 o 
   2  14  12     1309.73     1228.33     29.15 o 
   3  14  12     1429.77     1388.68     31.85 o 
   4  14  12     3486.73     3428.50     46.79 o 
   5  14  12      133.10      143.99     17.87 o 
   6  14  12      548.51      568.85     26.82 o 
   7  14  12       69.93       63.64     22.63 o 
   8  14  12     3658.18     3627.57     60.70 o 
   9  14  12      384.21      340.79     26.66 o 
  10  14  12       37.85      -13.79     20.77 o 
  11  14  12      156.41      145.59     26.62 o 
  12  14  12     1110.28     1044.28     50.28 o 
  13  14  12      440.91      485.76     34.02 o 
  14  14  12       12.06       22.87     24.59 o 
   1  15  12      580.22      605.74     24.74 o 
   2  15  12     1861.61     1832.98     34.61 o 
   3  15  12        0.29      -14.74     14.74 o 
   4  15  12       22.28       13.02     16.18 o 
   5  15  12      203.46      196.33     19.19 o 
   6  15  12     3319.07     3327.55     50.49 o 
   7  15  12       80.70       71.36     20.88 o 
   8  15  12       25.96        5.67     20.77 o 
   9  15  12        3.82      -20.96     20.96 o 
  10  15  12     3703.85     3819.83     65.27 o 
  11  15  12      231.91      279.56     33.61 o 
  12  15  12       24.12        1.23     23.77 o 
  13  15  12       99.87       93.12     25.90 o 
   0  16  12     3083.39     3194.90     63.57 o 
   1  16  12        1.10      -15.43     15.43 o 
   2  16  12       42.51       37.32     16.05 o 
   3  16  12       18.60       -1.96     16.50 o 
   4  16  12     3223.77     3180.56     49.42 o 
   5  16  12      130.11      111.23     19.26 o 
   6  16  12       69.63       46.20     19.13 o 
   7  16  12      501.13      529.21     29.42 o 
   8  16  12     3053.77     3093.25     58.77 o 
   9  16  12        0.11        8.70     22.40 o 
  10  16  12        1.15       18.55     22.67 o 
  11  16  12      109.02      135.07     26.79 o 
  12  16  12     2099.50     2178.30     55.32 o 
   1  17  12      136.77      134.74     18.38 o 
   2  17  12     3931.08     3829.58     49.85 o 
   3  17  12       20.09       -3.52     16.93 o 
   4  17  12      251.88      239.07     21.10 o 
   5  17  12        6.37      -11.30     17.22 o 
   6  17  12     2326.08     2282.15     45.20 o 
   7  17  12        4.98       -0.24     20.18 o 
   8  17  12       11.16      -15.14     22.51 o 
   9  17  12      170.26      183.79     27.40 o 
  10  17  12     4205.93     4523.66     73.83 o 
  11  17  12      309.54      335.37     30.20 o 
   0  18  12     3687.57     3713.02     71.55 o 
   1  18  12        6.40      -16.53     16.53 o 
   2  18  12      206.19      215.75     20.99 o 
   3  18  12      580.28      606.14     27.88 o 
   4  18  12     2872.79     2933.41     59.75 o 
   5  18  12       65.84       33.24     20.11 o 
   6  18  12        8.23       -2.92     19.88 o 
   7  18  12       20.96        0.64     21.48 o 
   8  18  12     1646.58     1611.54     48.12 o 
   9  18  12       49.75       66.59     28.18 o 
  10  18  12      434.64      442.01     33.42 o 
   1  19  12        0.80       -6.85     17.40 o 
   2  19  12     1226.59     1148.32     34.84 o 
   3  19  12      441.24      452.04     27.82 o 
   4  19  12        8.37        6.43     19.30 o 
   5  19  12      111.78      107.55     22.43 o 
   6  19  12      858.65      874.30     35.30 o 
   7  19  12       54.07       78.18     23.79 o 
   8  19  12        9.14        4.36     24.31 o 
   9  19  12        9.15       17.83     51.65 o 
   0  20  12       74.22       50.85     30.06 o 
   1  20  12      527.42      596.60     27.37 o 
   2  20  12       77.16       48.42     20.32 o 
   3  20  12      187.54      154.32     22.42 o 
   4  20  12      198.64      171.83     22.80 o 
   5  20  12      239.98      182.56     25.95 o 
   6  20  12        0.45      -12.10     22.37 o 
   7  20  12       34.15       66.77     29.22 o 
   1  21  12      568.57      679.87     32.71 o 
   2  21  12      122.36      132.43     23.83 o 
   3  21  12      299.86      355.61     27.24 o 
   4  21  12       26.43       21.84     22.36 o 
   1   1  13     4827.51     4741.34     35.73 o 
   2   1  13     3380.63     3207.70     28.52 o 
   3   1  13     1390.04     1421.87     19.76 o 
   4   1  13     2528.80     2425.70     27.93 o 
   5   1  13      253.98      276.80     12.68 o 
   6   1  13     7592.91     7359.23     59.13 o 
   7   1  13     1492.29     1429.50     26.69 o 
   8   1  13      194.47      197.70     14.85 o 
   9   1  13       23.02       25.32     12.83 o 
  10   1  13      547.91      524.02     22.01 o 
  11   1  13      399.10      418.59     19.92 o 
  12   1  13       89.51       72.62     15.71 o 
  13   1  13      193.93      184.95     17.99 o 
  14   1  13        0.46       10.16     16.12 o 
  15   1  13      261.00      239.67     20.80 o 
  16   1  13       10.28        4.66     17.91 o 
  17   1  13       12.68        8.09     20.80 o 
  18   1  13      199.67      205.73     26.53 o 
   0   2  13     6658.52     6625.41     62.61 o 
   1   2  13    13100.76    13102.04     72.48 o 
   2   2  13     4038.86     3733.26     31.13 o 
   3   2  13     2202.01     2072.56     23.07 o 
   4   2  13     9961.93     9419.35     62.24 o 
   5   2  13     3112.14     2983.96     31.46 o 
   6   2  13     2445.81     2504.90     30.88 o 
   7   2  13      192.45      184.03     15.41 o 
   8   2  13     5341.38     5274.77     50.23 o 
   9   2  13     2526.61     2658.30     36.29 o 
  10   2  13       28.91        8.53     13.49 o 
  11   2  13       90.72       81.79     14.68 o 
  12   2  13      120.40       78.64     15.99 o 
  13   2  13      619.51      592.33     24.52 o 
  14   2  13       22.71        2.53     16.23 o 
  15   2  13       89.71       67.60     18.13 o 
  16   2  13       25.33       39.51     19.53 o 
  17   2  13      697.31      798.70     37.09 o 
  18   2  13       20.25       24.08     23.13 o 
   1   3  13     7756.15     7575.20     65.43 o 
   2   3  13     5121.27     4875.13     36.45 o 
   3   3  13     3652.51     3550.85     31.89 o 
   4   3  13     1603.22     1448.63     25.36 o 
   5   3  13     2057.19     2018.86     27.09 o 
   6   3  13     8888.23     8823.57     63.79 o 
   7   3  13     4596.05     4398.28     49.15 o 
   8   3  13      748.88      717.88     22.35 o 
   9   3  13      136.22      174.91     15.54 o 
  10   3  13      259.67      272.18     17.08 o 
  11   3  13     1465.83     1547.89     31.57 o 
  12   3  13       46.54       61.40     15.79 o 
  13   3  13      377.04      417.08     25.37 o 
  14   3  13      492.11      501.26     25.03 o 
  15   3  13     1090.52     1096.18     33.44 o 
  16   3  13       34.43       44.78     19.31 o 
  17   3  13       98.06       89.60     23.82 o 
  18   3  13      380.54      352.20     30.28 o 
   0   4  13    11980.50    12057.96     96.48 o 
   1   4  13     3141.78     3165.45     28.45 o 
   2   4  13      124.54      132.40      9.56 o 
   3   4  13     2499.50     2482.55     28.94 o 
   4   4  13     2181.57     2065.52     25.92 o 
   5   4  13     1370.92     1356.52     25.52 o 
   6   4  13        7.07       -0.21     10.54 o 
   7   4  13      601.97      521.03     19.97 o 
   8   4  13     1409.44     1407.82     27.27 o 
   9   4  13     2092.60     2104.22     32.91 o 
  10   4  13      146.20      134.65     17.54 o 
  11   4  13     1019.45     1080.05     29.21 o 
  12   4  13     1736.08     1742.15     35.53 o 
  13   4  13      407.33      418.58     30.64 o 
  14   4  13      101.63      122.71     19.26 o 
  15   4  13      109.45       92.45     19.52 o 
  16   4  13     1271.42     1276.12     36.61 o 
  17   4  13      657.81      651.72     46.51 o 
   1   5  13       10.41        3.67      8.92 o 
   2   5  13     5608.13     5621.54     43.82 o 
   3   5  13       37.93       32.40      9.36 o 
   4   5  13     2272.62     2306.25     27.51 o 
   5   5  13     3569.86     3406.59     41.05 o 
   6   5  13     1296.69     1329.45     25.41 o 
   7   5  13      877.08      894.54     25.64 o 
   8   5  13        1.37        0.05     16.50 o 
   9   5  13     2740.02     2753.00     39.30 o 
  10   5  13     1939.80     2037.96     36.26 o 
  11   5  13     1407.78     1400.44     34.15 o 
  12   5  13      517.20      495.32     25.04 o 
  13   5  13      116.21       72.32     18.97 o 
  14   5  13     5150.26     5303.98     68.62 o 
  15   5  13      419.34      362.48     27.29 o 
  16   5  13        2.11      -13.17     20.86 o 
  17   5  13      113.96      125.56     29.36 o 
   0   6  13     8586.33     8617.54     91.70 o 
   1   6  13      102.59       91.70     11.03 o 
   2   6  13     1323.77     1272.96     22.88 o 
   3   6  13     1576.93     1624.99     26.53 o 
   4   6  13     1474.01     1517.00     25.99 o 
   5   6  13     1178.53     1234.99     25.94 o 
   6   6  13      493.79      494.21     22.06 o 
   7   6  13     2891.78     2766.71     56.74 o 
   8   6  13     1139.89     1146.68     30.86 o 
   9   6  13     1204.97     1169.22     32.57 o 
  10   6  13        1.92      -16.42     16.42 o 
  11   6  13     1054.42     1045.40     34.12 o 
  12   6  13     5049.75     5262.84     66.98 o 
  13   6  13     1118.66     1023.09     35.39 o 
  14   6  13      162.17      120.74     21.85 o 
  15   6  13      511.33      509.76     29.16 o 
  16   6  13     3271.95     3411.88     59.85 o 
  17   6  13      691.06      601.72     43.87 o 
   1   7  13      839.41      865.45     21.81 o 
   2   7  13     2479.55     2549.07     32.67 o 
   3   7  13     1000.47     1053.97     24.57 o 
   4   7  13       43.18       24.56     11.59 o 
   5   7  13     4470.01     4438.20     47.05 o 
   6   7  13     1236.53     1206.53     29.12 o 
   7   7  13     2324.86     2298.83     40.29 o 
   8   7  13       53.05       57.09     16.77 o 
   9   7  13     3996.42     3786.85     53.48 o 
  10   7  13     4989.62     4973.17     62.93 o 
  11   7  13     6986.78     6835.10     77.13 o 
  12   7  13      282.40      243.04     23.04 o 
  13   7  13      389.17      426.40     26.84 o 
  14   7  13     1836.13     1933.50     44.60 o 
  15   7  13     1434.91     1372.14     40.53 o 
  16   7  13      514.87      548.67     31.63 o 
  17   7  13      177.73      202.55     31.64 o 
   0   8  13     1669.13     1625.66     38.98 o 
   1   8  13     4106.67     3973.93     41.92 o 
   2   8  13      199.16      192.11     14.17 o 
   3   8  13     4835.63     4892.51     50.13 o 
   4   8  13     5023.90     4914.48     50.29 o 
   5   8  13     8649.78     8745.08     76.91 o 
   6   8  13     1565.56     1495.19     43.40 o 
   7   8  13     4081.97     4055.46     67.50 o 
   8   8  13     4375.85     4309.63     61.30 o 
   9   8  13     5085.66     5011.54     62.96 o 
  10   8  13       52.25       48.50     18.86 o 
  11   8  13      842.09      834.31     31.58 o 
  12   8  13     1689.57     1701.89     41.30 o 
  13   8  13     4285.78     4428.07     64.03 o 
  14   8  13      194.09      184.54     23.98 o 
  15   8  13     1504.43     1588.57     43.94 o 
  16   8  13     1038.27     1090.06     52.24 o 
   1   9  13     7126.92     6879.40     58.92 o 
   2   9  13     4806.49     4697.36     47.03 o 
   3   9  13     8943.36     8778.69     72.82 o 
   4   9  13     3224.04     3294.86     41.74 o 
   5   9  13     4080.83     3972.43     60.56 o 
   6   9  13     7041.35     7054.02     83.48 o 
   7   9  13     5364.24     5127.47     66.21 o 
   8   9  13      324.14      370.84     24.79 o 
   9   9  13     2372.44     2276.24     46.29 o 
  10   9  13     3568.03     3449.59     57.63 o 
  11   9  13     6531.48     6224.38     79.94 o 
  12   9  13        0.06        8.09     20.21 o 
  13   9  13      724.61      790.22     36.42 o 
  14   9  13      112.22      108.16     22.81 o 
  15   9  13     2493.46     2583.93     67.57 o 
  16   9  13      425.82      432.28     32.38 o 
   0  10  13     4258.74     4180.00     64.05 o 
   1  10  13     7374.81     7137.43     66.37 o 
   2  10  13     1221.15     1261.55     27.20 o 
   3  10  13     3293.17     3129.63     41.31 o 
   4  10  13     4994.64     4768.88     51.49 o 
   5  10  13     5572.69     5488.33     59.79 o 
   6  10  13      839.19      877.60     30.48 o 
   7  10  13      452.19      408.14     24.99 o 
   8  10  13     2879.13     2754.26     50.26 o 
   9  10  13     2294.71     2207.47     46.85 o 
  10  10  13      209.62      235.99     24.26 o 
  11  10  13      629.53      589.63     31.67 o 
  12  10  13      328.62      262.02     26.28 o 
  13  10  13     1227.03     1236.67     41.67 o 
  14  10  13        2.10      -22.21     22.21 o 
  15  10  13      854.75      941.09     40.59 o 
  16  10  13      131.85      134.68     47.11 o 
   1  11  13     1518.54     1444.29     31.40 o 
   2  11  13     1773.11     1762.26     31.22 o 
   3  11  13     1855.04     1803.78     40.27 o 
   4  11  13        2.24       -0.22     14.39 o 
   5  11  13      128.87       96.94     15.87 o 
   6  11  13      703.97      646.24     28.34 o 
   7  11  13      965.61      934.59     33.58 o 
   8  11  13      963.23      924.97     34.38 o 
   9  11  13      416.78      459.47     28.10 o 
  10  11  13        0.59       -6.57     19.46 o 
  11  11  13      182.47      168.54     24.31 o 
  12  11  13       68.90       59.18     22.31 o 
  13  11  13      106.76       40.69     23.38 o 
  14  11  13       89.88       59.08     23.95 o 
  15  11  13      479.06      423.39     31.70 o 
   0  12  13      348.39      353.91     27.22 o 
   1  12  13      220.33      217.55     17.11 o 
   2  12  13       22.23       12.43     13.72 o 
   3  12  13       34.71       33.93     14.89 o 
   4  12  13        5.28      -13.86     13.86 o 
   5  12  13      112.57      110.47     16.55 o 
   6  12  13      744.39      774.09     35.07 o 
   7  12  13       16.48       17.65     19.50 o 
   8  12  13      249.61      274.88     25.16 o 
   9  12  13       11.88       19.45     20.46 o 
  10  12  13      787.68      752.25     35.22 o 
  11  12  13      117.76      116.87     23.58 o 
  12  12  13      209.00      213.08     26.32 o 
  13  12  13       25.81        7.87     23.06 o 
  14  12  13       34.32        2.87     24.20 o 
  15  12  13       69.74       90.61     41.01 o 
   1  13  13       59.94       32.11     14.90 o 
   2  13  13        0.12      -14.22     14.22 o 
   3  13  13      173.92      154.61     17.38 o 
   4  13  13     1657.56     1586.40     35.89 o 
   5  13  13        7.44       -0.80     15.32 o 
   6  13  13       59.40      109.53     20.09 o 
   7  13  13       13.35      -11.94     18.97 o 
   8  13  13        5.11        2.72     20.65 o 
   9  13  13      193.57      184.97     24.33 o 
  10  13  13       21.26       25.15     21.18 o 
  11  13  13       80.47       87.58     23.48 o 
  12  13  13       51.61       49.55     23.50 o 
  13  13  13       55.77       15.34     24.05 o 
  14  13  13      175.89      180.90     28.20 o 
   0  14  13      576.82      647.72     35.67 o 
   1  14  13       12.13       -4.97     14.53 o 
   2  14  13      274.29      315.48     20.08 o 
   3  14  13       33.68        7.89     15.64 o 
   4  14  13        5.06       -2.76     15.53 o 
   5  14  13       52.05       40.14     16.71 o 
   6  14  13      941.98      883.39     32.92 o 
   7  14  13       53.68       21.56     20.96 o 
   8  14  13       49.94       -8.33     20.54 o 
   9  14  13       13.47       -4.83     20.63 o 
  10  14  13      102.88      114.88     24.12 o 
  11  14  13       70.11       88.50     24.63 o 
  12  14  13      364.84      324.00     29.96 o 
  13  14  13       47.51       31.34     24.53 o 
   1  15  13       13.04       -7.09     15.21 o 
   2  15  13      386.27      363.74     21.61 o 
   3  15  13        3.03      -15.27     15.27 o 
   4  15  13        0.35      -15.85     15.85 o 
   5  15  13        5.43      -16.78     16.78 o 
   6  15  13      210.82      176.84     22.38 o 
   7  15  13       60.48       98.36     25.18 o 
   8  15  13      205.48      230.75     26.20 o 
   9  15  13        6.53        9.36     28.63 o 
  10  15  13       68.27       38.72     23.57 o 
  11  15  13       34.58       37.01     24.41 o 
  12  15  13       77.24       36.87     24.88 o 
   0  16  13      722.18      707.34     38.09 o 
   1  16  13        6.64      -15.70     15.80 o 
   2  16  13       28.14       16.64     16.72 o 
   3  16  13        0.94       -7.11     16.61 o 
   4  16  13      140.43      128.75     19.37 o 
   5  16  13        4.86      -17.81     17.81 o 
   6  16  13       31.66        8.43     21.53 o 
   7  16  13      133.05      140.69     24.95 o 
   8  16  13      398.50      426.94     30.25 o 
   9  16  13        0.08      -13.97     22.40 o 
  10  16  13      435.40      453.91     32.42 o 
  11  16  13       27.74       37.54     25.24 o 
  12  16  13       22.74       37.57     37.39 o 
   1  17  13      165.39      148.72     19.66 o 
   2  17  13      115.56      105.86     21.20 o 
   3  17  13       40.54       42.42     18.00 o 
   4  17  13      324.20      316.55     22.45 o 
   5  17  13      216.95      250.24     22.66 o 
   6  17  13        6.26      -12.60     20.45 o 
   7  17  13      260.92      267.79     39.10 o 
   8  17  13        8.33       -3.66     22.94 o 
   9  17  13      137.42      182.18     30.70 o 
  10  17  13      220.29      209.89     29.08 o 
   0  18  13        7.20      -24.34     24.34 o 
   1  18  13      384.09      330.99     23.59 o 
   2  18  13       18.09       -6.67     18.41 o 
   3  18  13      304.79      314.10     23.68 o 
   4  18  13      820.75      851.56     32.30 o 
   5  18  13       61.43       60.57     20.98 o 
   6  18  13       19.28       24.80     26.04 o 
   7  18  13      369.78      342.25     32.50 o 
   8  18  13      395.82      449.49     33.08 o 
   9  18  13      540.46      591.60     35.96 o 
   1  19  13     1055.99     1156.44     35.19 o 
   2  19  13      266.82      268.21     23.30 o 
   3  19  13      415.83      415.27     24.08 o 
   4  19  13       33.07       31.14     19.94 o 
   5  19  13      813.29      839.75     47.80 o 
   6  19  13     1919.29     2134.70     49.95 o 
   7  19  13     1047.34     1090.90     44.03 o 
   8  19  13       55.54       63.88     36.56 o 
   0  20  13      782.32      761.58     43.25 o 
   1  20  13     1733.80     1836.54     41.82 o 
   2  20  13      179.03      186.03     22.93 o 
   3  20  13     1044.58     1096.89     36.58 o 
   4  20  13     1635.15     1690.43     41.74 o 
   5  20  13      990.79      975.77     38.11 o 
   6  20  13       84.22       62.28     33.08 o 
   1  21  13      867.90      904.31     35.26 o 
   2  21  13      999.21     1023.38     41.04 o 
   0   0  14      437.05      449.45     37.77 o 
   1   0  14    12623.64    12605.95    101.12 o 
   2   0  14     5022.23     4881.03     52.80 o 
   3   0  14    10092.87    10275.69     94.77 o 
   4   0  14     1807.94     1765.30     35.73 o 
   5   0  14    10067.70    10118.71     95.33 o 
   6   0  14      134.25      194.67     20.78 o 
   7   0  14     2088.03     2064.33     44.93 o 
   8   0  14     4872.57     5035.64     70.72 o 
   9   0  14     4780.94     4855.00     71.05 o 
  10   0  14      531.63      532.20     31.15 o 
  11   0  14      181.14      152.63     23.31 o 
  12   0  14     2423.72     2401.79     55.60 o 
  13   0  14     6094.68     6210.91     89.81 o 
  14   0  14        0.02      -21.70     21.70 o 
  15   0  14     1966.29     2173.22     58.26 o 
  16   0  14      390.35      407.48     35.20 o 
  17   0  14     2099.79     2206.91     68.31 o 
   1   1  14     8462.01     8529.65     53.88 o 
   2   1  14       46.46       38.09      9.11 o 
   3   1  14     8055.21     8011.05     56.34 o 
   4   1  14      423.60      375.23     15.41 o 
   5   1  14     6067.15     5992.66     51.70 o 
   6   1  14     4052.38     3766.86     40.94 o 
   7   1  14     5450.52     5421.18     51.07 o 
   8   1  14       12.28       -5.08     12.28 o 
   9   1  14     1540.78     1403.13     36.82 o 
  10   1  14     3005.38     2930.09     39.95 o 
  11   1  14     7110.06     7214.62     66.19 o 
  12   1  14      438.41      468.56     21.68 o 
  13   1  14      379.69      403.42     21.93 o 
  14   1  14      658.10      757.20     28.50 o 
  15   1  14     3204.52     3322.17     62.62 o 
  16   1  14      592.49      662.60     39.77 o 
  17   1  14      582.92      617.51     51.12 o 
   0   2  14     1858.58     1786.95     31.51 o 
   1   2  14     3771.94     3840.48     32.54 o 
   2   2  14      383.51      393.55     13.82 o 
   3   2  14     5831.18     5879.33     46.12 o 
   4   2  14        0.18       -9.48      9.48 o 
   5   2  14     9004.25     8924.25     61.75 o 
   6   2  14       20.53      -11.46     11.46 o 
   7   2  14     2568.50     2423.35     33.81 o 
   8   2  14       13.43       15.14     12.57 o 
   9   2  14     2853.54     2849.85     38.47 o 
  10   2  14       53.79       64.29     14.82 o 
  11   2  14     1608.13     1532.77     36.71 o 
  12   2  14      142.23      100.01     17.15 o 
  13   2  14     3184.25     3151.84     45.91 o 
  14   2  14       76.84       45.82     18.49 o 
  15   2  14      692.38      586.09     27.96 o 
  16   2  14        5.34        4.95     18.87 o 
  17   2  14     1917.62     1988.74     49.19 o 
   1   3  14     1648.65     1640.78     21.86 o 
   2   3  14       87.14       75.14      9.40 o 
   3   3  14     2510.48     2453.53     27.14 o 
   4   3  14     1872.35     1723.72     25.13 o 
   5   3  14     2790.83     2853.32     31.68 o 
   6   3  14      242.32      306.48     15.95 o 
   7   3  14     3656.99     3691.30     41.33 o 
   8   3  14      233.33      222.33     16.04 o 
   9   3  14     5168.40     4919.08     50.70 o 
  10   3  14      937.64      946.83     26.27 o 
  11   3  14     3817.34     3873.00     58.25 o 
  12   3  14      285.38      245.94     19.97 o 
  13   3  14      376.44      361.05     23.03 o 
  14   3  14       32.43       28.15     18.32 o 
  15   3  14      920.92      948.11     43.20 o 
  16   3  14      286.25      292.44     24.02 o 
  17   3  14      188.34      229.52     26.77 o 
   0   4  14     2982.21     2977.61     40.62 o 
   1   4  14      122.20      110.29      9.83 o 
   2   4  14      160.22      142.87     10.30 o 
   3   4  14     1983.74     1879.93     24.38 o 
   4   4  14      671.91      574.74     18.15 o 
   5   4  14     3722.38     3708.23     36.38 o 
   6   4  14       13.25       11.36     11.77 o 
   7   4  14     1516.35     1475.26     29.49 o 
   8   4  14     2420.33     2285.29     35.71 o 
   9   4  14     1733.82     1682.79     33.08 o 
  10   4  14      643.42      764.21     26.53 o 
  11   4  14     3430.58     3353.75     68.21 o 
  12   4  14     1102.45     1175.30     31.69 o 
  13   4  14      922.70      945.24     32.80 o 
  14   4  14       49.96       87.21     20.51 o 
  15   4  14       92.84       61.75     21.00 o 
  16   4  14      162.20      179.13     34.48 o 
  17   4  14     1093.38     1104.84     46.53 o 
   1   5  14      556.15      504.36     19.58 o 
   2   5  14       20.49        9.46     10.37 o 
   3   5  14      235.52      211.40     13.82 o 
   4   5  14      530.02      465.78     19.72 o 
   5   5  14      710.58      652.49     22.42 o 
   6   5  14       35.24       32.35     15.41 o 
   7   5  14     1606.55     1660.92     35.40 o 
   8   5  14      150.80      143.56     20.43 o 
   9   5  14     1831.70     1748.81     37.89 o 
  10   5  14      432.95      446.34     27.89 o 
  11   5  14     1343.66     1213.47     35.47 o 
  12   5  14      185.07      182.77     21.82 o 
  13   5  14      165.53      131.70     21.97 o 
  14   5  14       74.59       74.75     22.31 o 
  15   5  14      238.74      250.44     26.06 o 
  16   5  14       11.16       13.46     22.13 o 
  17   5  14      127.66      119.03     30.51 o 
   0   6  14      711.16      724.04     29.48 o 
   1   6  14      654.16      659.72     20.69 o 
   2   6  14      820.11      839.56     27.52 o 
   3   6  14     1307.57     1289.47     25.18 o 
   4   6  14       33.54       29.32     12.86 o 
   5   6  14      103.53       89.50     13.99 o 
   6   6  14       52.20       61.27     15.17 o 
   7   6  14       81.50       55.21     16.78 o 
   8   6  14     1199.17     1268.24     46.72 o 
   9   6  14     1094.58     1108.41     34.34 o 
  10   6  14      160.94      142.96     19.93 o 
  11   6  14      461.68      500.71     26.47 o 
  12   6  14       80.57       74.67     20.41 o 
  13   6  14      495.10      536.42     30.97 o 
  14   6  14      202.42      246.32     24.39 o 
  15   6  14       47.18       34.75     21.58 o 
  16   6  14        5.04       -2.17     22.20 o 
   1   7  14     1615.96     1582.80     27.89 o 
   2   7  14      150.70      140.06     14.46 o 
   3   7  14      422.89      429.55     19.51 o 
   4   7  14       21.81      -12.13     13.47 o 
   5   7  14      349.45      319.25     18.80 o 
   6   7  14     3586.53     3427.38     45.63 o 
   7   7  14      365.74      356.04     21.76 o 
   8   7  14      257.21      275.00     20.99 o 
   9   7  14       99.48       59.26     18.34 o 
  10   7  14      855.09      861.26     31.92 o 
  11   7  14      173.45      136.50     20.86 o 
  12   7  14       92.13       53.64     20.24 o 
  13   7  14       88.76       57.06     27.43 o 
  14   7  14      455.13      456.34     28.78 o 
  15   7  14       42.05       48.42     22.85 o 
  16   7  14      718.03      802.43     36.92 o 
   0   8  14      149.01      154.08     20.19 o 
   1   8  14      445.77      466.73     19.43 o 
   2   8  14      535.68      504.18     21.36 o 
   3   8  14      102.21       87.30     14.30 o 
   4   8  14       52.01       29.08     14.58 o 
   5   8  14        0.16      -13.71     13.71 o 
   6   8  14        7.76        8.88     15.71 o 
   7   8  14      183.74      137.95     20.36 o 
   8   8  14     1220.15     1289.35     37.34 o 
   9   8  14       80.76       94.00     21.13 o 
  10   8  14      841.75      897.63     42.26 o 
  11   8  14       11.18      -10.67     20.47 o 
  12   8  14      470.25      467.18     27.48 o 
  13   8  14       15.58       40.29     21.52 o 
  14   8  14       34.94       51.41     21.75 o 
  15   8  14        2.83      -21.24     21.24 o 
  16   8  14       67.22      123.74     24.82 o 
   1   9  14      507.85      472.86     20.27 o 
   2   9  14      447.07      429.01     20.27 o 
   3   9  14        3.50       -9.37     13.62 o 
   4   9  14       94.40       94.21     15.37 o 
   5   9  14      943.73      983.68     28.86 o 
   6   9  14        4.67        8.86     16.29 o 
   7   9  14     1291.72     1359.93     46.16 o 
   8   9  14       71.34       71.71     20.04 o 
   9   9  14      951.29     1039.20     36.47 o 
  10   9  14       55.33       55.87     21.90 o 
  11   9  14     1298.89     1408.87     42.04 o 
  12   9  14      168.55      180.44     24.75 o 
  13   9  14       59.12       66.71     23.64 o 
  14   9  14      489.95      581.99     33.86 o 
  15   9  14      492.30      550.88     33.94 o 
   0  10  14      465.60      368.98     26.43 o 
   1  10  14     3318.25     3327.87     41.03 o 
   2  10  14       72.32       38.92     14.37 o 
   3  10  14     2742.57     2796.12     39.95 o 
   4  10  14     1501.25     1416.29     30.75 o 
   5  10  14      953.92     1040.02     29.57 o 
   6  10  14       10.21       -6.21     16.31 o 
   7  10  14     1615.20     1661.93     41.95 o 
   8  10  14     2623.26     2606.94     50.26 o 
   9  10  14     4993.14     5070.74     71.41 o 
  10  10  14       54.48       71.77     22.69 o 
  11  10  14      261.05      317.10     26.44 o 
  12  10  14        4.16       -6.10     20.70 o 
  13  10  14     1344.20     1353.87     44.03 o 
  14  10  14      184.26      213.83     28.75 o 
  15  10  14      314.96      348.69     31.78 o 
   1  11  14     4237.18     4225.73     47.47 o 
   2  11  14        0.13      -13.66     13.66 o 
   3  11  14      993.86      989.78     29.19 o 
   4  11  14       94.61       89.26     15.81 o 
   5  11  14     3764.78     3841.09     54.65 o 
   6  11  14     1858.72     1900.79     40.69 o 
   7  11  14     4911.70     4955.58     68.71 o 
   8  11  14      930.76      931.17     35.06 o 
   9  11  14      404.60      482.21     38.72 o 
  10  11  14     1627.39     1609.10     43.48 o 
  11  11  14     3238.46     3355.78     60.36 o 
  12  11  14       63.88       62.35     23.61 o 
  13  11  14      478.26      508.83     32.59 o 
  14  11  14       11.00      -14.17     23.41 o 
  15  11  14     1577.98     1643.20    100.07 o 
   0  12  14     1010.52      952.33     37.79 o 
   1  12  14     5106.82     5025.31     52.97 o 
   2  12  14      744.75      702.76     25.36 o 
   3  12  14     1829.66     1800.14     34.77 o 
   4  12  14        7.02       -7.08     14.72 o 
   5  12  14     2402.35     2358.04     44.41 o 
   6  12  14      183.95      197.12     21.25 o 
   7  12  14     1285.09     1305.38     40.21 o 
   8  12  14      807.97      861.49     35.18 o 
   9  12  14     3371.25     3378.66     60.27 o 
  10  12  14      227.15      299.90     27.16 o 
  11  12  14      352.04      354.49     28.94 o 
  12  12  14      304.89      323.86     28.96 o 
  13  12  14     1498.75     1539.80     55.21 o 
  14  12  14       68.25       95.34     25.87 o 
   1  13  14     1994.45     1939.30     34.31 o 
   2  13  14      293.80      282.14     19.77 o 
   3  13  14     2848.66     2724.88     48.12 o 
   4  13  14      236.07      226.66     19.26 o 
   5  13  14     2981.67     3002.89     50.33 o 
   6  13  14      451.53      440.60     26.59 o 
   7  13  14     3856.61     3835.39     62.74 o 
   8  13  14      342.68      306.72     26.39 o 
   9  13  14      877.83      857.71     37.36 o 
  10  13  14        0.05       -1.15     21.52 o 
  11  13  14     1462.53     1422.68     44.85 o 
  12  13  14       39.38       21.80     24.27 o 
  13  13  14      728.28      780.44     39.96 o 
   0  14  14       27.01        3.44     22.10 o 
   1  14  14     4790.49     4798.85     62.59 o 
   2  14  14      375.55      396.60     22.14 o 
   3  14  14     1083.96     1050.46     30.29 o 
   4  14  14      474.23      469.27     23.53 o 
   5  14  14     4010.83     3993.29     59.18 o 
   6  14  14       73.81       82.07     20.94 o 
   7  14  14     2158.80     2143.99     49.28 o 
   8  14  14     1010.18     1081.46     40.24 o 
   9  14  14     1610.33     1680.24     55.86 o 
  10  14  14       26.74        8.05     22.69 o 
  11  14  14     1314.76     1346.99     44.80 o 
  12  14  14       15.42       39.06     24.77 o 
  13  14  14     1169.33     1085.76     82.10 o 
   1  15  14     1183.68     1122.01     31.72 o 
   2  15  14      196.98      213.12     19.84 o 
   3  15  14     3410.26     3375.50     51.01 o 
   4  15  14       15.64       -4.39     16.60 o 
   5  15  14     1945.98     1917.93     44.20 o 
   6  15  14      679.29      684.98     31.86 o 
   7  15  14     1682.26     1639.61     57.09 o 
   8  15  14      137.14       84.17     24.33 o 
   9  15  14     1659.73     1745.43     47.79 o 
  10  15  14      378.45      427.49     31.92 o 
  11  15  14     1199.79     1297.47     45.19 o 
  12  15  14        0.71       -1.86     34.06 o 
   0  16  14      538.45      575.24     37.51 o 
   1  16  14     2173.03     2082.19     40.48 o 
   2  16  14       84.43       40.76     18.40 o 
   3  16  14      931.72      884.13     30.41 o 
   4  16  14      290.24      357.88     23.40 o 
   5  16  14     1381.32     1316.50     39.51 o 
   6  16  14      549.46      535.70     36.63 o 
   7  16  14      847.27      876.57     39.56 o 
   8  16  14       18.43      -19.23     22.87 o 
   9  16  14      872.41      839.42     39.76 o 
  10  16  14        8.01       -2.41     29.28 o 
  11  16  14      482.98      447.63     38.82 o 
   1  17  14     1327.62     1325.65     35.40 o 
   2  17  14      769.88      783.91     30.32 o 
   3  17  14     1226.78     1151.67     34.43 o 
   4  17  14     1122.85     1117.50     34.19 o 
   5  17  14      712.92      771.77     35.74 o 
   6  17  14      464.24      531.39     31.01 o 
   7  17  14      414.78      423.58     30.99 o 
   8  17  14       39.36       23.02     24.76 o 
   9  17  14      470.04      526.89     34.32 o 
  10  17  14      117.72      132.19     34.50 o 
   0  18  14       50.45       53.58     30.44 o 
   1  18  14     1025.67     1054.60     34.66 o 
   2  18  14       26.34       18.47     18.96 o 
   3  18  14     1275.26     1347.25     37.13 o 
   4  18  14      940.05      922.60     35.01 o 
   5  18  14      688.94      673.52     46.23 o 
   6  18  14      290.65      278.26     27.14 o 
   7  18  14      281.58      262.06     29.67 o 
   8  18  14      569.45      523.60     34.41 o 
   1  19  14      671.46      751.66     32.00 o 
   2  19  14      123.67      100.15     21.00 o 
   3  19  14      360.91      350.39     25.39 o 
   4  19  14       25.01        2.67     20.73 o 
   5  19  14      200.61      217.17     26.62 o 
   6  19  14      154.74      127.59     26.89 o 
   0  20  14       60.48       42.84     47.42 o 
   1  20  14       46.11       60.43     21.65 o 
   2  20  14      213.32      263.07     25.26 o 
   3  20  14        9.27        6.30     21.48 o 
   4  20  14       15.52       -8.05     24.04 o 
   1   1  15     1122.92     1087.39     19.50 o 
   2   1  15       47.28       40.00      9.98 o 
   3   1  15        0.49       -7.37     10.07 o 
   4   1  15     1251.34     1162.53     22.06 o 
   5   1  15        3.81       -0.66     10.60 o 
   6   1  15     1313.35     1372.49     27.64 o 
   7   1  15      210.58      225.98     15.95 o 
   8   1  15       16.10      -12.76     12.76 o 
   9   1  15      200.85      189.74     16.50 o 
  10   1  15      631.22      619.74     24.25 o 
  11   1  15      467.38      465.31     21.84 o 
  12   1  15       33.09        3.06     16.06 o 
  13   1  15       39.95       34.35     16.85 o 
  14   1  15      817.95      797.08     29.23 o 
  15   1  15       74.20       46.76     19.45 o 
  16   1  15       15.43       19.73     20.00 o 
  17   1  15       41.06       -6.30     22.79 o 
   0   2  15      143.11      186.33     15.77 o 
   1   2  15      183.76      184.70     11.17 o 
   2   2  15      432.49      406.60     15.39 o 
   3   2  15      648.30      638.47     21.08 o 
   4   2  15      145.71      175.20     12.86 o 
   5   2  15      318.44      383.41     16.23 o 
   6   2  15     1170.74     1109.75     25.51 o 
   7   2  15      868.81      862.95     24.12 o 
   8   2  15     2475.26     2348.99     35.18 o 
   9   2  15      110.80      137.11     15.73 o 
  10   2  15      154.03      163.31     16.79 o 
  11   2  15      114.92      123.70     16.94 o 
  12   2  15     2142.14     2220.01     42.99 o 
  13   2  15      181.39      167.79     19.98 o 
  14   2  15      123.93       96.53     19.83 o 
  15   2  15      153.38      120.20     20.98 o 
  16   2  15      589.11      600.45     30.90 o 
  17   2  15        2.23       -4.67     23.86 o 
   1   3  15      199.49      222.42     11.73 o 
   2   3  15       38.41       42.49     10.18 o 
   3   3  15      299.09      299.00     13.85 o 
   4   3  15     1559.12     1526.48     24.79 o 
   5   3  15      693.22      696.13     20.26 o 
   6   3  15     4823.44     4740.74     47.62 o 
   7   3  15     2340.02     2382.32     34.50 o 
   8   3  15       33.58       21.31     13.68 o 
   9   3  15      888.67      873.57     27.54 o 
  10   3  15     2442.01     2495.06     40.24 o 
  11   3  15      267.06      269.28     20.17 o 
  12   3  15      170.03      173.87     19.59 o 
  13   3  15       15.37      -16.52     16.78 o 
  14   3  15     1692.35     1752.34     41.72 o 
  15   3  15      201.23      256.19     24.67 o 
  16   3  15      113.55      100.25     22.73 o 
   0   4  15     3026.97     3137.82     60.32 o 
   1   4  15     2342.40     2367.62     28.93 o 
   2   4  15      355.16      376.18     16.61 o 
   3   4  15     4205.01     4225.89     49.47 o 
   4   4  15     4456.48     4419.89     46.97 o 
   5   4  15     2269.29     2187.00     36.26 o 
   6   4  15       52.98       63.33     16.42 o 
   7   4  15     2272.52     2108.39     39.58 o 
   8   4  15     3952.27     4098.67     59.65 o 
   9   4  15     2664.51     2662.55     46.20 o 
  10   4  15       71.94       66.41     19.24 o 
  11   4  15      369.46      385.11     40.00 o 
  12   4  15     1343.81     1293.41     37.72 o 
  13   4  15     3849.98     3859.19     59.59 o 
  14   4  15       57.60       24.12     21.40 o 
  15   4  15      338.63      327.52     27.27 o 
  16   4  15      867.06      881.64     37.18 o 
   1   5  15    10776.41    10658.08     73.66 o 
   2   5  15     6405.69     6196.37     54.27 o 
   3   5  15     2326.93     2209.58     33.95 o 
   4   5  15      381.36      354.37     17.80 o 
   5   5  15     4088.87     4034.32     48.73 o 
   6   5  15     6670.65     6528.42     69.64 o 
   7   5  15     3292.48     3235.42     48.51 o 
   8   5  15      229.08      249.24     20.82 o 
   9   5  15      759.77      711.85     29.65 o 
  10   5  15     3491.31     3409.88     59.81 o 
  11   5  15     6367.20     6311.53     74.71 o 
  12   5  15      121.68      111.83     20.95 o 
  13   5  15      786.28      803.84     34.61 o 
  14   5  15      593.68      587.83     30.90 o 
  15   5  15     2797.02     2776.68     54.80 o 
  16   5  15       74.05       45.12     23.38 o 
   0   6  15    10512.07    10495.01    109.45 o 
   1   6  15     4932.03     4956.18     48.03 o 
   2   6  15      651.61      590.75     21.99 o 
   3   6  15     6293.01     6193.65     62.85 o 
   4   6  15     9720.80     9406.17     80.87 o 
   5   6  15     1895.58     1827.65     34.66 o 
   6   6  15     1682.60     1649.83     36.49 o 
   7   6  15     1585.61     1602.68     36.66 o 
   8   6  15     2102.95     2051.29     40.84 o 
   9   6  15     3611.61     3676.23     54.15 o 
  10   6  15      154.23      136.40     22.05 o 
  11   6  15      601.55      628.78     31.77 o 
  12   6  15      790.51      727.63     31.95 o 
  13   6  15     4873.69     4830.57     67.97 o 
  14   6  15        3.34        6.53     20.80 o 
  15   6  15      768.80      814.20     37.01 o 
  16   6  15      839.49      842.56     48.93 o 
   1   7  15     1762.95     1748.37     29.95 o 
   2   7  15     7749.20     7718.66     67.30 o 
   3   7  15     2736.45     2639.35     40.21 o 
   4   7  15      222.13      228.00     18.30 o 
   5   7  15     1288.85     1304.19     33.10 o 
   6   7  15     3469.69     3560.68     54.75 o 
   7   7  15     1746.28     1704.48     39.90 o 
   8   7  15       43.55       27.83     18.64 o 
   9   7  15      498.83      459.74     25.90 o 
  10   7  15     3507.12     3342.99     53.79 o 
  11   7  15     1265.93     1332.57     38.28 o 
  12   7  15      624.40      589.61     30.72 o 
  13   7  15      425.06      412.65     28.18 o 
  14   7  15      732.91      726.83     34.60 o 
  15   7  15     1165.84     1147.21     40.16 o 
  16   7  15      238.07      192.77     40.46 o 
   0   8  15     8300.59     8260.08     95.72 o 
   1   8  15      710.43      693.78     23.72 o 
   2   8  15      274.39      272.73     17.26 o 
   3   8  15        2.29      -13.56     13.56 o 
   4   8  15     6312.65     6293.15     64.56 o 
   5   8  15     1389.43     1350.11     34.24 o 
   6   8  15       75.53       77.29     22.55 o 
   7   8  15      714.90      744.18     31.52 o 
   8   8  15     2054.97     2043.94     44.98 o 
   9   8  15      752.48      744.47     33.58 o 
  10   8  15      276.27      267.32     25.34 o 
  11   8  15      410.07      358.30     30.76 o 
  12   8  15     2592.43     2624.41     61.83 o 
  13   8  15       15.16       55.75     23.29 o 
  14   8  15       20.59       16.46     23.15 o 
  15   8  15        0.35      -23.40     23.40 o 
   1   9  15      143.73      135.04     15.71 o 
   2   9  15     3854.32     3811.83     51.54 o 
   3   9  15     1366.32     1315.87     29.94 o 
   4   9  15     1109.00     1074.18     30.17 o 
   5   9  15       14.61        1.15     16.54 o 
   6   9  15     3330.96     3210.29     63.87 o 
   7   9  15      974.16      928.91     34.31 o 
   8   9  15      174.18      146.11     22.39 o 
   9   9  15      375.67      372.95     26.93 o 
  10   9  15     5821.08     5637.86     84.48 o 
  11   9  15       52.52       66.59     22.60 o 
  12   9  15      437.41      434.26     32.75 o 
  13   9  15       43.16       49.60     23.93 o 
  14   9  15     2599.89     2740.10     59.00 o 
  15   9  15        1.84      -11.79     25.98 o 
   0  10  15     1564.06     1449.49     41.74 o 
   1  10  15       70.34       67.52     15.29 o 
   2  10  15      374.64      344.08     19.43 o 
   3  10  15       10.79        1.82     14.58 o 
   4  10  15     1771.35     1665.66     37.41 o 
   5  10  15      811.08      817.21     30.16 o 
   6  10  15      224.12      227.21     22.84 o 
   7  10  15      226.67      222.88     23.58 o 
   8  10  15     2939.50     2816.10     53.93 o 
   9  10  15      228.29      226.98     24.89 o 
  10  10  15        0.11       -0.28     20.83 o 
  11  10  15      149.85      175.11     25.06 o 
  12  10  15     2024.89     1987.30     49.89 o 
  13  10  15        4.05        7.81     24.04 o 
  14  10  15       66.25       69.53     25.54 o 
   1  11  15      765.32      776.19     29.56 o 
   2  11  15      113.63       84.25     16.40 o 
   3  11  15      456.18      449.11     22.02 o 
   4  11  15      151.05      112.52     18.01 o 
   5  11  15      352.10      398.89     24.05 o 
   6  11  15     1398.61     1219.52     37.72 o 
   7  11  15      253.58      312.95     25.76 o 
   8  11  15       33.38       44.16     28.50 o 
   9  11  15        0.96       16.53     25.81 o 
  10  11  15     1443.13     1384.13     43.15 o 
  11  11  15      710.63      726.64     35.93 o 
  12  11  15       31.57        2.04     22.55 o 
  13  11  15       71.31       14.01     24.81 o 
  14  11  15     1034.36     1134.89     50.08 o 
   0  12  15      598.54      594.42     34.00 o 
   1  12  15      797.60      717.50     26.34 o 
   2  12  15      281.08      234.95     18.98 o 
   3  12  15     2072.56     2043.84     37.51 o 
   4  12  15      270.37      292.71     32.54 o 
   5  12  15       24.20       15.08     18.15 o 
   6  12  15      242.86      221.39     23.72 o 
   7  12  15       43.91       22.37     20.94 o 
   8  12  15      888.80      933.64     36.87 o 
   9  12  15      897.39      889.38     39.03 o 
  10  12  15        8.91      -13.01     21.90 o 
  11  12  15       84.29       48.38     23.81 o 
  12  12  15       50.37       56.86     24.50 o 
  13  12  15     1350.01     1376.77     47.55 o 
   1  13  15     1210.64     1175.76     31.18 o 
   2  13  15      758.45      792.28     28.78 o 
   3  13  15      216.12      166.64     18.80 o 
   4  13  15      808.52      842.53     31.04 o 
   5  13  15      754.70      720.12     31.35 o 
   6  13  15      779.61      719.53     34.88 o 
   7  13  15       86.34       50.78     22.17 o 
   8  13  15       78.01       73.10     22.68 o 
   9  13  15        2.17       -2.39     21.49 o 
  10  13  15        7.73       -7.32     23.17 o 
  11  13  15      805.79      837.66     45.72 o 
  12  13  15       42.93       72.46     26.03 o 
   0  14  15     1431.74     1448.33     70.42 o 
   1  14  15      169.28      165.20     19.65 o 
   2  14  15      364.16      332.77     21.70 o 
   3  14  15       23.16       -6.11     16.99 o 
   4  14  15      342.01      361.72     23.85 o 
   5  14  15       37.09       24.58     20.33 o 
   6  14  15      596.80      582.18     32.32 o 
   7  14  15       86.00       73.92     23.41 o 
   8  14  15       18.89        1.86     22.60 o 
   9  14  15       14.70       -4.27     22.61 o 
  10  14  15        6.16       -5.79     24.09 o 
  11  14  15      120.59      115.54     34.87 o 
  12  14  15       35.78       -3.70     40.76 o 
   1  15  15      466.26      537.12     25.94 o 
   2  15  15      133.95      136.49     19.54 o 
   3  15  15       56.25       46.06     18.27 o 
   4  15  15      209.97      169.86     23.31 o 
   5  15  15      115.32      113.01     22.40 o 
   6  15  15      252.59      257.26     27.15 o 
   7  15  15        7.98        4.86     22.90 o 
   8  15  15       42.89       19.61     23.53 o 
   9  15  15        1.67      -20.48     22.95 o 
  10  15  15      192.25      227.83     28.98 o 
  11  15  15      721.06      825.48     62.51 o 
   0  16  15      134.00       70.23     33.20 o 
   1  16  15      459.16      502.04     25.71 o 
   2  16  15        2.98       18.94     18.81 o 
   3  16  15     1850.64     1892.48     40.50 o 
   4  16  15      112.81      114.04     22.70 o 
   5  16  15       58.14       44.77     22.10 o 
   6  16  15        5.32        3.17     22.74 o 
   7  16  15       53.86       28.81     24.13 o 
   8  16  15      734.58      755.85     38.48 o 
   9  16  15      973.20     1065.42     42.98 o 
  10  16  15        1.51      -28.75     28.75 o 
   1  17  15      616.87      547.48     27.68 o 
   2  17  15      393.64      403.57     24.80 o 
   3  17  15      198.29      143.63     21.76 o 
   4  17  15      211.30      188.41     24.87 o 
   5  17  15      639.43      661.84     33.68 o 
   6  17  15      712.86      718.05     37.31 o 
   7  17  15      117.65      103.38     26.56 o 
   8  17  15      178.75      152.24     28.07 o 
   0  18  15     1458.51     1606.98     59.37 o 
   1  18  15       72.30       46.26     21.36 o 
   2  18  15       58.40       34.31     20.71 o 
   3  18  15      113.00      102.64     21.38 o 
   4  18  15      637.54      637.58     33.64 o 
   5  18  15      149.24      140.51     24.94 o 
   6  18  15      437.20      404.02     38.61 o 
   7  18  15      217.39      241.45     37.44 o 
   1  19  15       30.22       34.22     21.95 o 
   2  19  15     1722.36     1875.59     42.95 o 
   3  19  15      189.32      161.81     23.19 o 
   4  19  15       87.09        6.12     23.39 o 
   5  19  15       35.90       -7.37     28.08 o 
   0   0  16      231.59      292.79     25.25 o 
   1   0  16     3426.07     3312.47     63.83 o 
   2   0  16      359.09      328.69     20.94 o 
   3   0  16      639.66      689.60     28.24 o 
   4   0  16     1400.69     1464.79     35.58 o 
   5   0  16     2022.66     2042.11     44.92 o 
   6   0  16      641.70      602.39     31.22 o 
   7   0  16      132.90      131.95     21.66 o 
   8   0  16     2349.45     2276.02     50.19 o 
   9   0  16       18.09        4.50     25.02 o 
  10   0  16      145.11      101.56     25.04 o 
  11   0  16      718.62      634.72     36.46 o 
  12   0  16     4121.72     4116.91     73.15 o 
  13   0  16      560.00      702.55     45.86 o 
  14   0  16       70.75       17.64     25.34 o 
  15   0  16       25.33      -15.22     27.63 o 
  16   0  16     1665.89     1581.84     60.93 o 
   1   1  16      590.28      582.15     17.43 o 
   2   1  16     1498.30     1541.25     25.18 o 
   3   1  16      465.88      473.87     17.95 o 
   4   1  16      409.24      358.29     15.74 o 
   5   1  16     1068.32      932.46     24.39 o 
   6   1  16     3245.01     3159.35     39.15 o 
   7   1  16      477.08      470.10     20.06 o 
   8   1  16      279.52      271.05     19.37 o 
   9   1  16       99.67      129.64     16.47 o 
  10   1  16     5834.83     5893.19     59.48 o 
  11   1  16      190.32      242.19     19.41 o 
  12   1  16      615.34      603.90     25.78 o 
  13   1  16      210.55      186.38     20.85 o 
  14   1  16     3282.67     3363.75     52.00 o 
  15   1  16       67.25       57.65     20.53 o 
  16   1  16      335.58      317.45     25.40 o 
   0   2  16     8297.31     8458.41     79.03 o 
   1   2  16     2092.34     2005.54     32.12 o 
   2   2  16       26.52       27.10     11.24 o 
   3   2  16      267.02      262.79     14.08 o 
   4   2  16    10041.14     9940.63     68.88 o 
   5   2  16       11.74       -8.68     12.18 o 
   6   2  16       30.82       55.96     13.62 o 
   7   2  16       71.47       54.09     14.18 o 
   8   2  16     8000.65     7728.20     69.44 o 
   9   2  16       39.34       44.06     14.94 o 
  10   2  16      528.53      571.13     25.17 o 
  11   2  16        4.58       -4.50     16.53 o 
  12   2  16     3489.72     3416.70     49.67 o 
  13   2  16        4.85       12.89     19.84 o 
  14   2  16      103.55      106.25     20.57 o 
  15   2  16       86.69      113.50     22.43 o 
  16   2  16     2018.61     2103.78     50.16 o 
   1   3  16      671.52      677.57     20.55 o 
   2   3  16    14521.81    14325.47     92.36 o 
   3   3  16      942.59      852.97     25.63 o 
   4   3  16      464.63      492.75     19.71 o 
   5   3  16      597.83      520.49     21.26 o 
   6   3  16    13287.65    12858.23    101.80 o 
   7   3  16        7.44       11.18     15.55 o 
   8   3  16      916.63      915.39     29.10 o 
   9   3  16      304.71      287.38     20.40 o 
  10   3  16     6377.00     6285.65     68.85 o 
  11   3  16      507.78      557.08     29.79 o 
  12   3  16      479.40      504.65     28.68 o 
  13   3  16      186.31      180.61     23.81 o 
  14   3  16     1670.68     1762.57     44.80 o 
  15   3  16      280.99      244.74     24.75 o 
  16   3  16      353.88      398.32     29.71 o 
   0   4  16    17096.80    16739.43    188.48 o 
   1   4  16     1659.83     1734.21     27.94 o 
   2   4  16      513.05      465.37     21.06 o 
   3   4  16      293.18      326.89     18.05 o 
   4   4  16    10897.14    10760.84     84.07 o 
   5   4  16      399.33      411.54     21.64 o 
   6   4  16     1741.46     1668.70     36.40 o 
   7   4  16        0.03        9.44     16.00 o 
   8   4  16     7086.18     6930.85     75.31 o 
   9   4  16      203.31      266.62     22.24 o 
  10   4  16      840.05      901.51     32.34 o 
  11   4  16        3.79      -18.61     18.61 o 
  12   4  16      741.33      698.11     33.92 o 
  13   4  16      453.94      456.70     28.00 o 
  14   4  16      153.49      156.20     23.56 o 
  15   4  16      221.05      258.77     26.53 o 
  16   4  16     1222.48     1301.01     53.57 o 
   1   5  16       87.34       87.04     17.38 o 
   2   5  16     5392.74     5157.34     57.37 o 
   3   5  16      835.60      775.97     24.35 o 
   4   5  16      156.20      159.88     16.03 o 
   5   5  16      504.64      482.00     22.62 o 
   6   5  16     3518.99     3276.43     48.73 o 
   7   5  16      266.07      255.65     20.95 o 
   8   5  16      683.05      664.69     33.43 o 
   9   5  16       99.91      109.99     19.92 o 
  10   5  16      648.26      643.13     29.27 o 
  11   5  16      275.55      270.92     24.41 o 
  12   5  16       58.46        8.96     19.83 o 
  13   5  16        9.33       31.31     21.13 o 
  14   5  16      370.99      317.38     30.21 o 
  15   5  16      154.48      199.14     26.05 o 
   0   6  16     2132.06     1997.31     45.15 o 
   1   6  16       21.83       -6.23     13.12 o 
   2   6  16       21.19       12.80     14.62 o 
   3   6  16      602.27      586.11     25.12 o 
   4   6  16       34.55       29.08     14.97 o 
   5   6  16        1.09       -9.78     15.73 o 
   6   6  16        1.19      -16.93     16.93 o 
   7   6  16       68.22       24.28     18.50 o 
   8   6  16       37.97       17.37     17.69 o 
   9   6  16       62.59       89.44     19.47 o 
  10   6  16       59.53       85.12     20.02 o 
  11   6  16       21.75      -12.12     19.13 o 
  12   6  16       23.26      -21.50     21.50 o 
  13   6  16       29.13       58.48     21.35 o 
  14   6  16       11.43       -3.23     21.79 o 
  15   6  16      112.21       99.84     33.96 o 
   1   7  16     1263.13     1259.65     28.63 o 
   2   7  16      486.63      557.88     23.22 o 
   3   7  16      426.11      409.95     21.39 o 
   4   7  16      690.55      656.17     25.51 o 
   5   7  16        1.64      -14.09     15.59 o 
   6   7  16      734.83      834.73     44.59 o 
   7   7  16      977.28     1016.69     35.36 o 
   8   7  16      385.95      401.66     25.93 o 
   9   7  16      202.75      168.03     22.88 o 
  10   7  16      112.20       91.19     22.35 o 
  11   7  16      550.46      570.78     31.42 o 
  12   7  16      245.21      265.59     27.30 o 
  13   7  16       18.65      -16.95     24.02 o 
  14   7  16      113.23       92.40     25.95 o 
  15   7  16        6.04       -5.01     24.28 o 
   0   8  16     1654.44     1644.27     43.38 o 
   1   8  16      175.82      127.12     16.31 o 
   2   8  16        6.17       -2.21     13.84 o 
   3   8  16     1163.22     1166.63     30.38 o 
   4   8  16     2343.24     2365.78     40.32 o 
   5   8  16       54.58       11.59     17.33 o 
   6   8  16      743.02      787.09     32.27 o 
   7   8  16      376.55      405.33     26.08 o 
   8   8  16     1238.38     1159.71     37.55 o 
   9   8  16        0.58      -12.77     21.35 o 
  10   8  16      453.07      473.64     29.84 o 
  11   8  16        1.57        4.63     21.34 o 
  12   8  16        0.95       -4.72     21.78 o 
  13   8  16      105.70      151.34     26.47 o 
  14   8  16      102.90      104.51     25.78 o 
   1   9  16      115.55      125.32     16.42 o 
   2   9  16     2205.50     2188.96     39.86 o 
   3   9  16       36.69      -15.29     15.29 o 
   4   9  16       18.28      -14.98     14.98 o 
   5   9  16      159.50      113.44     19.14 o 
   6   9  16     1505.35     1448.15     40.59 o 
   7   9  16      241.38      250.94     27.96 o 
   8   9  16      327.23      378.06     27.28 o 
   9   9  16      301.21      327.87     26.26 o 
  10   9  16      153.05      155.34     24.73 o 
  11   9  16      203.34      184.62     25.42 o 
  12   9  16      177.31      163.37     25.96 o 
  13   9  16      175.01      197.69     27.74 o 
  14   9  16       21.25       -6.81     23.49 o 
   0  10  16     1483.95     1520.96     48.63 o 
   1  10  16     1250.05     1201.96     34.51 o 
   2  10  16      359.01      392.76     20.53 o 
   3  10  16        3.40       -8.18     15.32 o 
   4  10  16      544.89      535.79     25.17 o 
   5  10  16      393.04      423.06     24.16 o 
   6  10  16        0.69      -20.52     20.52 o 
   7  10  16       43.42        5.88     20.03 o 
   8  10  16      575.67      515.76     30.39 o 
   9  10  16       13.76      -20.11     20.11 o 
  10  10  16       24.19        9.96     21.56 o 
  11  10  16      229.34      232.11     27.25 o 
  12  10  16      357.16      355.47     30.72 o 
  13  10  16      100.27       64.94     24.89 o 
  14  10  16      178.26       72.42     53.63 o 
   1  11  16      228.09      217.14     18.54 o 
   2  11  16      645.39      684.93     26.16 o 
   3  11  16        3.87      -13.80     16.15 o 
   4  11  16      545.85      606.83     32.75 o 
   5  11  16       48.32       41.32     18.40 o 
   6  11  16      691.10      706.72     33.94 o 
   7  11  16      190.72      227.52     25.20 o 
   8  11  16        0.26        7.72     21.74 o 
   9  11  16      839.10      813.08     35.75 o 
  10  11  16      754.94      838.59     38.21 o 
  11  11  16        0.27       -1.16     23.17 o 
  12  11  16       14.55       13.23     23.83 o 
  13  11  16       31.84       49.40     25.10 o 
   0  12  16     2086.16     2000.24     56.01 o 
   1  12  16       74.42       39.30     16.55 o 
   2  12  16       69.14      109.15     17.49 o 
   3  12  16       16.31       12.98     24.00 o 
   4  12  16     1496.05     1524.90     38.92 o 
   5  12  16      132.78      139.26     21.84 o 
   6  12  16      232.25      205.41     24.26 o 
   7  12  16       42.70        5.42     21.15 o 
   8  12  16     2654.94     2620.34     54.41 o 
   9  12  16        1.81      -21.58     21.58 o 
  10  12  16        9.81      -19.53     22.53 o 
  11  12  16        3.31      -22.54     22.54 o 
  12  12  16     2729.06     2862.09     61.18 o 
   1  13  16      304.26      335.30     21.52 o 
   2  13  16     4409.27     4384.37     70.51 o 
   3  13  16        9.81       -9.01     17.02 o 
   4  13  16        1.80      -18.49     18.49 o 
   5  13  16       17.17       38.80     20.38 o 
   6  13  16     5627.13     5685.59     97.87 o 
   7  13  16        0.11      -11.74     28.31 o 
   8  13  16        8.51      -11.68     22.12 o 
   9  13  16       73.12       90.34     24.76 o 
  10  13  16     4352.02     4438.10     73.33 o 
  11  13  16        8.10      -21.78     23.93 o 
  12  13  16       32.47       86.02     90.44 o 
   0  14  16     6279.54     6363.84    124.92 o 
   1  14  16      262.24      284.29     21.73 o 
   2  14  16      148.20      136.88     19.98 o 
   3  14  16      408.08      472.99     26.63 o 
   4  14  16     7630.50     7639.49     86.40 o 
   5  14  16        9.20      -19.39     19.39 o 
   6  14  16      140.33      163.35     24.94 o 
   7  14  16      181.47      260.45     28.31 o 
   8  14  16     6275.05     6534.08    105.67 o 
   9  14  16       34.77       30.15     24.52 o 
  10  14  16      118.70      145.95     32.23 o 
  11  14  16       13.98      -17.19     35.21 o 
   1  15  16      549.33      581.93     28.60 o 
   2  15  16     6554.88     6735.09     74.15 o 
   3  15  16      135.85      178.30     22.72 o 
   4  15  16      560.79      565.74     30.78 o 
   5  15  16        0.33      -20.76     20.76 o 
   6  15  16     5342.36     5462.44     98.82 o 
   7  15  16       77.41       61.96     25.08 o 
   8  15  16      263.26      344.71     30.82 o 
   9  15  16        2.45       11.16     24.50 o 
  10  15  16     3267.46     3486.72    112.70 o 
   0  16  16     2813.15     2720.46     70.32 o 
   1  16  16        0.18       -4.55     19.27 o 
   2  16  16       35.43       -0.10     18.70 o 
   3  16  16      180.34      180.47     22.94 o 
   4  16  16     4358.21     4509.92     67.45 o 
   5  16  16      236.04      255.14     26.24 o 
   6  16  16      334.34      316.75     29.27 o 
   7  16  16        2.90        1.17     24.10 o 
   8  16  16     1424.10     1444.26     49.78 o 
   9  16  16       54.25      104.48     57.96 o 
   1  17  16       15.61       -8.30     20.13 o 
   2  17  16     1761.68     1750.85     40.93 o 
   3  17  16      226.40      186.52     24.13 o 
   4  17  16       86.46       40.26     22.93 o 
   5  17  16        6.27      -12.53     21.21 o 
   6  17  16      404.84      361.22     31.69 o 
   7  17  16        6.04      -26.81     26.81 o 
   0  18  16      253.88      202.30     40.03 o 
   1  18  16      200.09      182.08     24.46 o 
   2  18  16       36.84       12.65     20.44 o 
   3  18  16       12.25       -0.26     22.35 o 
   4  18  16      328.64      266.29     27.35 o 
   5  18  16      363.38      385.06     36.83 o 
   1  19  16        6.59       -6.52     21.26 o 
   1   1  17      102.82       98.51     12.47 o 
   2   1  17      140.29      125.33     13.05 o 
   3   1  17       35.71       18.95     11.86 o 
   4   1  17        0.14      -11.60     11.60 o 
   5   1  17        3.83      -12.71     12.71 o 
   6   1  17      550.27      565.53     22.31 o 
   7   1  17      176.28      214.81     16.81 o 
   8   1  17      223.15      228.08     17.64 o 
   9   1  17      287.41      329.93     19.60 o 
  10   1  17     1784.63     1745.61     34.83 o 
  11   1  17        4.89      -16.78     16.78 o 
  12   1  17       43.13       50.98     18.63 o 
  13   1  17       23.09       22.67     18.83 o 
  14   1  17       17.34        1.33     19.31 o 
  15   1  17        0.91      -19.52     20.63 o 
   0   2  17      594.21      663.28     26.32 o 
   1   2  17      741.86      769.29     20.74 o 
   2   2  17      327.54      328.00     15.69 o 
   3   2  17      168.76      158.33     13.54 o 
   4   2  17      476.11      520.39     19.24 o 
   5   2  17      106.73      120.69     14.45 o 
   6   2  17        0.08      -13.27     13.27 o 
   7   2  17       48.41       29.03     15.15 o 
   8   2  17     5619.13     5504.48     59.05 o 
   9   2  17       22.56       32.16     17.14 o 
  10   2  17      838.54      858.19     30.87 o 
  11   2  17        0.54      -17.51     17.51 o 
  12   2  17     1305.67     1359.19     38.75 o 
  13   2  17       21.49      -13.65     20.31 o 
  14   2  17      365.64      438.11     29.03 o 
  15   2  17       53.50       29.96     22.43 o 
   1   3  17     1047.17     1034.26     24.97 o 
   2   3  17      621.90      665.81     25.02 o 
   3   3  17      501.96      538.66     22.85 o 
   4   3  17       44.32       47.11     14.29 o 
   5   3  17     1171.64     1253.26     57.50 o 
   6   3  17     2939.27     2941.12     46.64 o 
   7   3  17      289.34      260.05     21.39 o 
   8   3  17      124.38       98.74     19.48 o 
   9   3  17        7.44       -5.04     17.61 o 
  10   3  17     4374.93     4401.09     74.48 o 
  11   3  17      228.15      216.22     23.17 o 
  12   3  17       12.82        9.94     20.17 o 
  13   3  17      350.03      337.79     27.07 o 
  14   3  17      706.98      714.56     35.19 o 
  15   3  17      272.59      270.38     27.31 o 
   0   4  17     3773.26     3751.66     81.44 o 
   1   4  17     3583.54     3727.19     48.19 o 
   2   4  17      837.28      802.86     25.31 o 
   3   4  17     1628.39     1620.48     31.74 o 
   4   4  17      993.38     1002.45     27.50 o 
   5   4  17     2549.61     2598.52     43.31 o 
   6   4  17        0.20      -15.78     15.78 o 
   7   4  17     1588.59     1574.23     36.94 o 
   8   4  17     3235.51     3287.39     51.74 o 
   9   4  17     1799.86     1719.64     39.59 o 
  10   4  17      240.88      245.43     23.45 o 
  11   4  17      719.35      755.06     33.41 o 
  12   4  17     1503.45     1543.45     42.02 o 
  13   4  17      955.03     1005.80     42.13 o 
  14   4  17      250.52      219.51     26.50 o 
  15   4  17      187.29      149.79     26.01 o 
   1   5  17     1950.38     1940.79     33.43 o 
   2   5  17     4738.26     4709.41     54.67 o 
   3   5  17     4555.98     4537.56     53.67 o 
   4   5  17       43.61       29.22     16.76 o 
   5   5  17     4060.52     4005.15     58.36 o 
   6   5  17     1300.06     1294.77     40.31 o 
   7   5  17     5185.19     5104.93     64.10 o 
   8   5  17      761.64      769.21     30.74 o 
   9   5  17     2714.70     2794.43     49.60 o 
  10   5  17      107.29       92.14     21.33 o 
  11   5  17     2829.96     2784.03     51.74 o 
  12   5  17      501.17      510.65     29.42 o 
  13   5  17      710.27      784.99     35.22 o 
  14   5  17      949.86      926.10     38.96 o 
  15   5  17     1888.95     1984.44     60.79 o 
   0   6  17     7095.38     7157.89     98.40 o 
   1   6  17     3252.63     3131.97     41.77 o 
   2   6  17        7.53      -12.36     14.71 o 
   3   6  17     2835.11     2745.43     42.86 o 
   4   6  17     2545.95     2542.22     41.28 o 
   5   6  17     6457.07     6358.86     75.98 o 
   6   6  17       12.76       17.28     19.66 o 
   7   6  17     2719.14     2652.25     49.87 o 
   8   6  17      535.87      539.38     29.59 o 
   9   6  17     3900.36     3715.72     74.25 o 
  10   6  17     1733.90     1850.37     46.65 o 
  11   6  17     1760.51     1838.43     47.26 o 
  12   6  17      433.90      443.53     28.60 o 
  13   6  17     1888.45     1953.59     47.69 o 
  14   6  17      165.11      113.91     24.54 o 
   1   7  17     1753.79     1811.10     33.91 o 
   2   7  17     4835.99     4852.99     56.72 o 
   3   7  17     2299.08     2277.27     39.82 o 
   4   7  17      211.54      217.10     20.44 o 
   5   7  17     1633.29     1631.50     40.60 o 
   6   7  17     2846.37     2880.31     51.92 o 
   7   7  17     1876.37     1854.22     44.40 o 
   8   7  17      856.71      823.85     35.11 o 
   9   7  17     2201.75     2203.35     48.61 o 
  10   7  17      193.50      186.14     24.67 o 
  11   7  17     2761.19     2637.72     55.63 o 
  12   7  17      139.43      184.33     26.79 o 
  13   7  17      689.56      679.17     35.86 o 
  14   7  17      699.68      700.04     37.33 o 
   0   8  17      476.05      509.54     34.09 o 
   1   8  17      952.61      940.33     27.63 o 
   2   8  17      634.70      630.11     26.50 o 
   3   8  17     1147.80     1157.14     31.84 o 
   4   8  17     4048.46     3928.91     55.69 o 
   5   8  17     1002.86     1033.30     34.96 o 
   6   8  17        2.81       -7.63     18.57 o 
   7   8  17      114.39       72.69     20.93 o 
   8   8  17     2608.59     2619.13     52.81 o 
   9   8  17      607.19      665.84     33.74 o 
  10   8  17       68.09       67.36     23.19 o 
  11   8  17      412.59      407.97     29.65 o 
  12   8  17      830.92      829.35     38.86 o 
  13   8  17      567.06      535.45     35.19 o 
  14   8  17      234.00      219.31     41.99 o 
   1   9  17     1023.70      965.07     28.23 o 
   2   9  17      452.93      429.94     22.96 o 
   3   9  17      237.92      265.08     20.30 o 
   4   9  17      216.65      214.17     21.03 o 
   5   9  17       23.64       20.64     19.24 o 
   6   9  17     3026.51     3091.72     55.31 o 
   7   9  17       86.27       62.81     20.72 o 
   8   9  17       43.22       31.31     21.48 o 
   9   9  17      155.55       89.76     23.51 o 
  10   9  17     1460.93     1469.02     44.63 o 
  11   9  17      520.29      485.12     31.54 o 
  12   9  17        5.30        7.37     23.40 o 
  13   9  17      235.13      253.08     29.64 o 
   0  10  17        1.84       -6.87     22.25 o 
   1  10  17     1244.21     1228.28     32.21 o 
   2  10  17        1.53       -9.33     16.15 o 
   3  10  17      400.13      373.86     22.38 o 
   4  10  17      503.24      427.16     24.97 o 
   5  10  17      548.02      471.53     28.72 o 
   6  10  17      150.99      148.85     22.87 o 
   7  10  17       39.44       19.37     21.03 o 
   8  10  17     1758.53     1856.23     46.41 o 
   9  10  17      336.04      349.66     28.74 o 
  10  10  17       37.09       44.42     23.83 o 
  11  10  17       21.75       37.82     24.19 o 
  12  10  17     1111.11     1200.02     44.44 o 
  13  10  17      236.43      270.00     49.11 o 
   1  11  17     1139.96     1154.23     32.85 o 
   2  11  17      170.76      154.70     19.76 o 
   3  11  17     1069.62     1070.04     32.07 o 
   4  11  17      111.19      125.17     20.61 o 
   5  11  17      548.48      524.45     30.43 o 
   6  11  17      107.94      115.14     23.21 o 
   7  11  17     1427.97     1354.16     42.19 o 
   8  11  17       15.15       13.91     22.31 o 
   9  11  17      467.22      475.81     31.05 o 
  10  11  17      640.22      677.68     36.00 o 
  11  11  17      353.31      284.28     31.04 o 
  12  11  17        0.34       31.05     33.06 o 
   0  12  17     1024.91     1008.09     46.31 o 
   1  12  17     1153.92     1137.26     33.45 o 
   2  12  17      103.27       88.30     19.26 o 
   3  12  17      680.73      696.82     29.92 o 
   4  12  17        5.32      -18.79     18.79 o 
   5  12  17     1769.93     1804.05     46.11 o 
   6  12  17       16.99       11.35     21.57 o 
   7  12  17     1033.74      978.41     39.24 o 
   8  12  17        2.50        1.57     26.52 o 
   9  12  17      927.31      931.70     43.63 o 
  10  12  17       59.39       25.98     25.12 o 
  11  12  17      169.06      140.75     28.57 o 
   1  13  17      214.65      165.03     21.08 o 
   2  13  17      526.68      484.38     26.18 o 
   3  13  17      296.69      287.26     23.27 o 
   4  13  17       33.50       21.71     20.25 o 
   5  13  17      814.67      815.54     37.28 o 
   6  13  17      181.76      243.02     28.30 o 
   7  13  17      800.13      796.82     44.81 o 
   8  13  17      329.33      342.03     30.08 o 
   9  13  17      483.56      575.42     34.14 o 
  10  13  17       17.14       50.07     25.02 o 
  11  13  17      296.24      178.62     60.52 o 
   0  14  17      982.94     1076.93     57.47 o 
   1  14  17        5.06       -1.55     18.97 o 
   2  14  17      102.35      117.75     21.33 o 
   3  14  17       81.36       54.03     20.76 o 
   4  14  17        9.08      -10.47     19.99 o 
   5  14  17        5.90      -21.40     21.40 o 
   6  14  17      252.63      304.96     28.41 o 
   7  14  17      147.65      108.97     26.11 o 
   8  14  17       82.08       89.94     25.99 o 
   9  14  17       44.59       30.64     29.65 o 
  10  14  17        5.40      -31.29     50.67 o 
   1  15  17       78.57      101.37     21.22 o 
   2  15  17       17.80      -19.15     20.83 o 
   3  15  17      391.69      406.39     27.99 o 
   4  15  17      212.89      242.15     35.49 o 
   5  15  17        7.16       -3.31     23.32 o 
   6  15  17       74.94       40.62     24.93 o 
   7  15  17      289.35      392.30     31.19 o 
   8  15  17       39.90       24.10     25.05 o 
   0  16  17       39.85       17.70     29.26 o 
   1  16  17      202.34      214.45     23.65 o 
   2  16  17      331.19      421.61     28.46 o 
   3  16  17      132.81      110.06     23.68 o 
   4  16  17       59.91       79.11     23.58 o 
   5  16  17      816.59      962.24     50.38 o 
   6  16  17       37.27       31.86     24.92 o 
   7  16  17      187.47      148.19     31.36 o 
   1  17  17      343.41      384.93     27.00 o 
   2  17  17      790.20      856.85     36.45 o 
   3  17  17      324.46      346.65     28.24 o 
   4  17  17        0.62      -22.00     22.00 o 
   5  17  17      211.87      142.30     28.88 o 
   0  18  17      473.77      605.21     45.20 o 
   1  18  17       95.10       61.75     22.86 o 
   2  18  17        0.46        7.97     22.32 o 
   0   0  18      553.75      461.68     40.40 o 
   1   0  18     4361.15     4584.00     62.56 o 
   2   0  18     3228.37     3190.55     52.06 o 
   3   0  18     5909.30     6089.03     74.13 o 
   4   0  18        7.82      -12.17     18.84 o 
   5   0  18     4280.83     4584.53     69.54 o 
   6   0  18     1725.75     1690.31     45.06 o 
   7   0  18     2364.30     2390.10     53.39 o 
   8   0  18      211.92      163.88     24.44 o 
   9   0  18     6114.22     6369.24     89.30 o 
  10   0  18      773.17      761.45     38.45 o 
  11   0  18      146.84      132.21     29.75 o 
  12   0  18      458.83      490.51     39.02 o 
  13   0  18     1968.64     1855.85     72.59 o 
  14   0  18      211.47      248.35     36.50 o 
   1   1  18     5250.91     5352.73     47.90 o 
   2   1  18       12.73        5.87     12.09 o 
   3   1  18     3488.57     3577.81     40.38 o 
   4   1  18      703.11      775.66     25.92 o 
   5   1  18     2740.34     2755.87     38.36 o 
   6   1  18        0.13      -13.74     13.74 o 
   7   1  18     3213.12     3233.44     42.81 o 
   8   1  18      114.13      101.36     17.37 o 
   9   1  18     1559.71     1609.09     35.62 o 
  10   1  18       33.97       24.67     18.36 o 
  11   1  18     4167.14     4350.60     59.93 o 
  12   1  18      646.80      635.80     29.70 o 
  13   1  18      387.20      356.58     27.75 o 
  14   1  18       68.44       42.61     24.57 o 
   0   2  18     1212.00     1202.04     42.01 o 
   1   2  18     3085.08     3082.50     39.38 o 
   2   2  18       67.22       69.17     14.09 o 
   3   2  18     2483.58     2455.90     47.10 o 
   4   2  18      149.17      128.99     16.16 o 
   5   2  18     2232.78     2311.24     42.29 o 
   6   2  18       88.81       62.66     17.68 o 
   7   2  18     1796.36     1698.61     38.74 o 
   8   2  18       72.33       60.44     19.50 o 
   9   2  18     3335.19     3322.79     56.46 o 
  10   2  18       11.17        5.75     19.22 o 
  11   2  18      535.21      516.03     28.53 o 
  12   2  18      251.25      224.38     24.79 o 
  13   2  18      995.34      996.43     38.32 o 
  14   2  18        0.96       14.44     22.50 o 
   1   3  18      589.52      569.81     23.22 o 
   2   3  18      403.75      403.43     20.30 o 
   3   3  18     1514.38     1515.57     38.85 o 
   4   3  18     1420.78     1353.22     32.13 o 
   5   3  18     1071.09      982.90     31.87 o 
   6   3  18      292.05      284.39     21.68 o 
   7   3  18     1218.49     1193.98     34.19 o 
   8   3  18        3.02      -17.00     17.00 o 
   9   3  18      979.40     1012.10     34.95 o 
  10   3  18      616.57      694.50     31.68 o 
  11   3  18      659.63      699.26     32.28 o 
  12   3  18      286.32      296.66     26.12 o 
  13   3  18      780.49      813.40     35.89 o 
  14   3  18      970.76      996.42     52.91 o 
   0   4  18      684.48      742.15     39.82 o 
   1   4  18     1439.84     1392.66     34.46 o 
   2   4  18      708.63      721.55     26.37 o 
   3   4  18       20.36       -1.00     15.43 o 
   4   4  18      586.02      598.64     25.47 o 
   5   4  18      763.92      760.21     29.73 o 
   6   4  18      717.76      672.45     29.34 o 
   7   4  18      698.23      659.80     29.58 o 
   8   4  18      143.62      115.59     20.43 o 
   9   4  18      585.45      553.85     38.03 o 
  10   4  18      135.99      132.52     22.22 o 
  11   4  18      435.57      407.07     27.33 o 
  12   4  18     1564.46     1609.46     43.33 o 
  13   4  18      410.88      415.50     29.31 o 
  14   4  18      139.45      166.02     25.18 o 
   1   5  18      341.86      320.70     22.42 o 
   2   5  18       16.42       -2.09     15.26 o 
   3   5  18      762.07      852.25     28.51 o 
   4   5  18     1144.86     1088.97     32.69 o 
   5   5  18      421.31      391.43     25.11 o 
   6   5  18      779.46      734.84     32.01 o 
   7   5  18      940.89      784.41     35.37 o 
   8   5  18       60.63       92.69     21.92 o 
   9   5  18      386.73      419.35     28.31 o 
  10   5  18      167.43      132.93     22.55 o 
  11   5  18      177.14      198.91     24.15 o 
  12   5  18       77.03      109.95     23.78 o 
  13   5  18      795.94      945.21     38.69 o 
  14   5  18      330.35      332.78     30.40 o 
   0   6  18      278.27      296.25     27.77 o 
   1   6  18     1869.10     1795.14     38.02 o 
   2   6  18      297.92      316.14     22.37 o 
   3   6  18       79.73       52.03     16.45 o 
   4   6  18       79.72       79.84     18.39 o 
   5   6  18      910.31      922.18     36.69 o 
   6   6  18       23.77       11.38     19.47 o 
   7   6  18      474.85      478.30     33.75 o 
   8   6  18       80.22       69.03     21.72 o 
   9   6  18      261.20      254.40     25.51 o 
  10   6  18      173.42      164.79     25.38 o 
  11   6  18       69.68       50.21     22.89 o 
  12   6  18      116.86      130.21     26.05 o 
  13   6  18      254.18      180.09     28.04 o 
  14   6  18        3.02       17.45     31.37 o 
   1   7  18      331.60      299.21     23.24 o 
   2   7  18     1016.19     1004.00     30.63 o 
   3   7  18      187.77      143.48     18.34 o 
   4   7  18      360.92      390.52     24.04 o 
   5   7  18      225.29      176.75     22.76 o 
   6   7  18       93.74       77.08     21.22 o 
   7   7  18      250.42      192.83     23.58 o 
   8   7  18       24.21        7.06     19.96 o 
   9   7  18       16.44        9.44     21.33 o 
  10   7  18      818.73      853.12     37.52 o 
  11   7  18      128.43       87.84     24.54 o 
  12   7  18      305.58      255.34     28.75 o 
  13   7  18       63.57       84.64     25.86 o 
   0   8  18       23.63        9.76     22.81 o 
   1   8  18       79.91       45.18     17.99 o 
   2   8  18      513.37      513.08     25.01 o 
   3   8  18        0.61        5.30     16.75 o 
   4   8  18      292.10      313.53     23.02 o 
   5   8  18        7.79       22.03     19.46 o 
   6   8  18      571.14      560.83     31.01 o 
   7   8  18       76.63       64.22     21.85 o 
   8   8  18       38.83       31.86     21.52 o 
   9   8  18        3.75      -20.18     20.18 o 
  10   8  18      107.90       92.04     24.92 o 
  11   8  18      156.81      141.73     28.37 o 
  12   8  18      447.83      513.44     33.43 o 
  13   8  18      145.51      167.04     36.84 o 
   1   9  18      335.21      278.52     22.33 o 
   2   9  18      180.43      213.92     25.00 o 
   3   9  18      575.44      711.28     28.78 o 
   4   9  18       28.43       27.90     18.75 o 
   5   9  18       57.31       50.78     21.04 o 
   6   9  18       32.31       42.92     21.22 o 
   7   9  18      398.97      431.08     28.77 o 
   8   9  18      242.49      242.77     26.38 o 
   9   9  18       53.54       42.58     23.15 o 
  10   9  18       60.82       13.05     23.45 o 
  11   9  18       87.81       33.72     24.39 o 
  12   9  18        0.08      -23.18     23.18 o 
   0  10  18     1584.06     1576.85     51.29 o 
   1  10  18     1116.57     1121.67     34.72 o 
   2  10  18      410.58      421.33     25.38 o 
   3  10  18      490.03      529.07     26.21 o 
   4  10  18       69.66       71.67     20.58 o 
   5  10  18     1307.16     1364.77     41.08 o 
   6  10  18        2.43        4.69     21.36 o 
   7  10  18      487.38      461.96     29.95 o 
   8  10  18       17.32       -2.33     22.13 o 
   9  10  18      643.00      677.64     36.08 o 
  10  10  18      134.88      130.12     26.70 o 
  11  10  18      312.42      311.75     30.23 o 
  12  10  18      437.86      461.25     78.05 o 
   1  11  18     2087.39     2143.51     45.00 o 
   2  11  18      135.15      108.11     20.59 o 
   3  11  18     3532.52     3678.20     54.21 o 
   4  11  18      888.12      910.97     35.14 o 
   5  11  18      763.87      816.97     36.10 o 
   6  11  18        0.03       46.62     22.47 o 
   7  11  18     2201.77     2381.28     53.94 o 
   8  11  18       19.48      -21.97     21.97 o 
   9  11  18      145.53      160.34     27.56 o 
  10  11  18      343.53      396.33     31.56 o 
  11  11  18      815.49      828.59     40.98 o 
   0  12  18      499.73      560.67     39.89 o 
   1  12  18     2547.17     2478.43     48.85 o 
   2  12  18      240.80      280.07     28.06 o 
   3  12  18     2221.47     2270.59     47.95 o 
   4  12  18       46.69       15.48     20.82 o 
   5  12  18     2948.46     3004.96     58.85 o 
   6  12  18      338.04      339.19     28.30 o 
   7  12  18      995.04     1124.22     42.60 o 
   8  12  18       27.64       18.28     23.50 o 
   9  12  18     1842.89     1820.57     50.85 o 
  10  12  18       22.56       -0.40     24.94 o 
   1  13  18     2130.59     2128.75     47.21 o 
   2  13  18     1044.20     1091.32     37.59 o 
   3  13  18     2877.88     2839.96     53.14 o 
   4  13  18       76.20       56.10     22.21 o 
   5  13  18      962.26      962.34     39.14 o 
   6  13  18        3.53      -18.76     21.96 o 
   7  13  18     1907.30     1986.76     52.01 o 
   8  13  18       75.86       32.26     26.17 o 
   9  13  18      698.30      776.61     40.06 o 
   0  14  18     1919.83     2028.56     62.44 o 
   1  14  18      449.79      401.08     27.72 o 
   2  14  18      217.19      205.63     24.85 o 
   3  14  18     1575.89     1561.35     43.52 o 
   4  14  18       72.80       49.28     22.03 o 
   5  14  18     1393.26     1366.11     44.86 o 
   6  14  18       10.47       20.38     23.96 o 
   7  14  18      855.15      856.22     39.88 o 
   8  14  18       21.33       49.75     25.29 o 
   1  15  18     1003.25     1043.51     37.74 o 
   2  15  18      288.54      333.50     31.04 o 
   3  15  18      812.72      848.14     38.92 o 
   4  15  18      211.07      219.58     26.28 o 
   5  15  18      596.66      671.59     36.95 o 
   6  15  18        3.32       -8.29     24.18 o 
   7  15  18      714.50      776.91     65.95 o 
   0  16  18       36.95       59.94     30.31 o 
   1  16  18      336.87      347.45     28.22 o 
   2  16  18      208.28      218.51     32.70 o 
   3  16  18     1469.21     1484.56     48.04 o 
   4  16  18        2.38       13.91     22.90 o 
   5  16  18      661.58      657.28     43.15 o 
   1  17  18      896.82      999.01     44.81 o 
   2  17  18      191.94      174.80     29.71 o 
   1   1  19      266.68      285.27     19.85 o 
   2   1  19     1796.76     1828.95     42.09 o 
   3   1  19     2127.74     2182.52     34.99 o 
   4   1  19        8.20       23.50     15.89 o 
   5   1  19      132.70      108.75     17.98 o 
   6   1  19      432.00      414.73     26.28 o 
   7   1  19     1062.73     1097.35     34.56 o 
   8   1  19      574.16      577.89     28.53 o 
   9   1  19      468.80      412.37     26.39 o 
  10   1  19      256.80      253.77     24.62 o 
  11   1  19       53.99        3.88     20.99 o 
  12   1  19      129.75      149.39     26.51 o 
  13   1  19        0.08       17.03     23.87 o 
   0   2  19     4842.87     4816.23     79.32 o 
   1   2  19     1443.30     1495.48     33.62 o 
   2   2  19       17.28       -4.89     14.76 o 
   3   2  19      442.20      460.43     22.72 o 
   4   2  19     3127.45     3183.24     49.03 o 
   5   2  19     4082.88     3911.66     55.12 o 
   6   2  19       47.76       25.37     17.85 o 
   7   2  19      600.70      530.59     27.64 o 
   8   2  19      836.20      815.33     31.88 o 
   9   2  19      696.35      767.12     32.71 o 
  10   2  19     1133.94     1151.55     37.33 o 
  11   2  19      118.52       75.45     21.62 o 
  12   2  19     1030.34     1151.40     43.83 o 
  13   2  19      215.74      161.56     25.25 o 
   1   3  19      980.47     1003.86     31.51 o 
   2   3  19     4094.38     4078.78     51.90 o 
   3   3  19     2373.31     2417.42     39.00 o 
   4   3  19       19.57       15.58     17.15 o 
   5   3  19      147.21      166.09     19.91 o 
   6   3  19     1963.32     2032.63     43.77 o 
   7   3  19     1302.89     1363.63     39.98 o 
   8   3  19      485.32      494.61     27.18 o 
   9   3  19      387.84      376.28     39.41 o 
  10   3  19     1298.09     1353.79     39.77 o 
  11   3  19      310.29      290.60     25.51 o 
  12   3  19       50.24       37.92     23.88 o 
  13   3  19        9.78       -2.16     21.96 o 
   0   4  19     1277.24     1215.10     49.73 o 
   1   4  19      484.07      545.50     26.30 o 
   2   4  19       89.57       71.10     17.01 o 
   3   4  19      655.90      669.22     27.28 o 
   4   4  19     1929.01     1964.49     47.51 o 
   5   4  19      469.23      493.16     28.08 o 
   6   4  19       28.72       34.58     19.90 o 
   7   4  19      347.60      344.84     25.39 o 
   8   4  19     1331.95     1276.13     37.61 o 
   9   4  19      235.06      218.86     23.71 o 
  10   4  19        0.06       43.55     21.19 o 
  11   4  19       29.42       22.84     21.53 o 
  12   4  19     1402.55     1508.03     48.57 o 
  13   4  19      873.45      887.81     41.37 o 
   1   5  19     1273.91     1288.55     35.32 o 
   2   5  19      663.72      686.29     35.65 o 
   3   5  19        3.41        0.86     16.31 o 
   4   5  19      250.52      235.10     23.12 o 
   5   5  19      469.48      455.49     27.33 o 
   6   5  19     1093.14     1091.36     36.36 o 
   7   5  19       66.87       48.92     20.79 o 
   8   5  19      136.04      134.91     23.62 o 
   9   5  19       25.39       -0.29     20.81 o 
  10   5  19     1220.64     1259.57     42.55 o 
  11   5  19      582.20      628.23     34.20 o 
  12   5  19      207.45      205.21     27.70 o 
  13   5  19      317.72      370.92     31.86 o 
   0   6  19     1069.58     1167.02     51.92 o 
   1   6  19      273.71      282.97     22.08 o 
   2   6  19      124.62      122.84     19.58 o 
   3   6  19      730.66      738.21     28.15 o 
   4   6  19     1376.14     1322.25     38.27 o 
   5   6  19       19.36       14.49     19.78 o 
   6   6  19        2.65       -0.43     19.08 o 
   7   6  19      496.90      517.93     30.80 o 
   8   6  19     1619.06     1572.60     44.16 o 
   9   6  19      677.72      645.77     34.96 o 
  10   6  19      321.11      368.67     29.65 o 
  11   6  19      240.07      284.71     28.25 o 
  12   6  19     1395.62     1434.29     46.54 o 
  13   6  19     1102.88     1219.61     56.73 o 
   1   7  19      379.04      389.74     27.18 o 
   2   7  19     3722.34     3727.34     76.46 o 
   3   7  19      316.84      286.63     22.90 o 
   4   7  19       65.96       15.53     19.97 o 
   5   7  19      836.05      871.30     35.30 o 
   6   7  19     1683.17     1650.88     43.22 o 
   7   7  19     1079.87     1057.76     40.44 o 
   8   7  19       18.20       -5.74     21.53 o 
   9   7  19      215.90      283.66     37.18 o 
  10   7  19     1604.52     1637.75     46.77 o 
  11   7  19      608.85      676.93     36.75 o 
  12   7  19       44.83       34.49     25.60 o 
   0   8  19     6949.49     6872.24    117.50 o 
   1   8  19     1046.61     1097.81     44.53 o 
   2   8  19        6.27       -4.04     18.64 o 
   3   8  19      279.53      309.65     23.67 o 
   4   8  19     3354.78     3267.04     56.73 o 
   5   8  19     1293.48     1326.27     47.34 o 
   6   8  19       46.57       45.05     21.63 o 
   7   8  19      936.19      975.26     38.21 o 
   8   8  19     1804.87     1841.82     48.07 o 
   9   8  19     2067.87     2084.45     51.77 o 
  10   8  19      156.90      131.09     31.83 o 
  11   8  19      512.60      558.59     34.30 o 
  12   8  19     1178.75     1258.80     75.08 o 
   1   9  19      479.37      507.66     27.31 o 
   2   9  19     5658.01     5525.63     99.14 o 
   3   9  19     2455.97     2532.85     48.10 o 
   4   9  19       41.23       32.11     21.62 o 
   5   9  19      704.36      732.33     35.08 o 
   6   9  19     1743.58     1712.67     45.88 o 
   7   9  19     2797.09     2986.78     58.15 o 
   8   9  19      277.83      307.86     28.82 o 
   9   9  19      461.52      489.96     32.74 o 
  10   9  19      807.45      922.60     41.00 o 
  11   9  19      376.53      416.43     44.22 o 
   0  10  19     3327.60     3155.82     85.53 o 
   1  10  19     1178.91     1151.76     36.70 o 
   2  10  19       92.88      119.47     23.21 o 
   3  10  19      290.29      298.47     24.88 o 
   4  10  19     2694.31     2646.99     53.83 o 
   5  10  19     1767.99     1801.57     46.80 o 
   6  10  19      312.76      320.37     28.57 o 
   7  10  19      265.24      288.64     27.71 o 
   8  10  19     1269.59     1264.00     44.01 o 
   9  10  19      662.09      654.11     36.31 o 
  10  10  19      434.39      417.93     31.69 o 
  11  10  19      122.40      107.12     78.50 o 
   1  11  19      335.67      317.83     26.07 o 
   2  11  19      903.44      842.84     38.26 o 
   3  11  19      325.73      253.46     26.26 o 
   4  11  19       69.35       57.59     22.82 o 
   5  11  19       71.73       38.18     22.94 o 
   6  11  19     1246.59     1264.95     42.91 o 
   7  11  19       98.99       96.95     25.11 o 
   8  11  19        5.75       -8.25     23.14 o 
   9  11  19       12.11        3.74     27.04 o 
  10  11  19      581.81      554.59     37.78 o 
   0  12  19      119.33      167.42     35.05 o 
   1  12  19       58.94       60.40     22.16 o 
   2  12  19        2.26      -23.27     23.27 o 
   3  12  19       69.94       89.50     23.63 o 
   4  12  19      220.03      169.10     26.06 o 
   5  12  19       73.17       88.89     24.53 o 
   6  12  19        0.01      -19.11     22.19 o 
   7  12  19       93.86       97.56     25.40 o 
   8  12  19      617.83      623.95     36.40 o 
   9  12  19       46.91       73.98     28.09 o 
   1  13  19        1.09      -20.59     20.59 o 
   2  13  19      403.22      509.60     29.90 o 
   3  13  19      185.28      159.03     31.97 o 
   4  13  19       31.69       25.41     22.75 o 
   5  13  19       33.51       39.00     24.25 o 
   6  13  19       55.97       60.97     24.58 o 
   7  13  19      250.63      292.00     34.53 o 
   8  13  19       95.78      140.49     55.15 o 
   0  14  19      214.20      219.91     38.71 o 
   1  14  19        5.55        3.60     21.29 o 
   2  14  19        0.99       -0.62     21.05 o 
   3  14  19       14.20        2.22     23.57 o 
   4  14  19       82.12       88.10     27.54 o 
   5  14  19      157.06      191.63     28.41 o 
   6  14  19      154.26      123.91     34.89 o 
   7  14  19       12.83      143.35     54.76 o 
   1  15  19      103.34       96.21     23.52 o 
   2  15  19        0.49      -11.32     22.76 o 
   3  15  19       44.14        3.75     24.30 o 
   4  15  19      233.10      121.04     38.50 o 
   5  15  19       49.92       19.04     35.17 o 
   0  16  19      230.20      224.42     46.94 o 
   1  16  19        5.71      -26.35     26.35 o 
   2  16  19       15.45      -21.12     30.34 o 
   0   0  20     8330.07     8617.55    195.61 o 
   1   0  20      437.75      433.30     36.74 o 
   2   0  20       10.84       15.95     27.28 o 
   3   0  20      182.32      200.92     37.58 o 
   4   0  20     9419.71     9558.82    137.86 o 
   5   0  20      744.84      641.97     45.12 o 
   6   0  20     1025.05     1138.20     68.63 o 
   7   0  20     1277.61     1386.79     68.79 o 
   8   0  20     4548.97     4604.45    125.62 o 
   9   0  20      369.11      373.07     57.80 o 
  10   0  20      591.31      625.93     56.56 o 
  11   0  20     1207.00     1255.58     71.77 o 
  12   0  20     2200.80     2255.07     89.47 o 
   1   1  20       15.43        7.36     16.24 o 
   2   1  20     7196.63     7068.93     71.71 o 
   3   1  20       76.06      103.04     18.40 o 
   4   1  20      734.23      751.95     30.39 o 
   5   1  20      260.61      285.86     22.74 o 
   6   1  20     3914.83     4022.13     57.83 o 
   7   1  20      278.38      311.76     23.74 o 
   8   1  20      104.36      126.76     21.57 o 
   9   1  20     1120.04     1121.94     42.94 o 
  10   1  20     3286.39     3475.33     62.66 o 
  11   1  20      154.65      154.56     28.74 o 
  12   1  20      312.11      286.83     31.38 o 
   0   2  20     2123.33     2210.71     63.24 o 
   1   2  20        0.04      -18.04     18.04 o 
   2   2  20        2.87      -16.63     16.63 o 
   3   2  20      171.60      166.30     19.14 o 
   4   2  20     3453.85     3445.41     52.61 o 
   5   2  20        0.96      -17.81     17.81 o 
   6   2  20      185.86      186.46     22.15 o 
   7   2  20        0.61      -16.74     18.25 o 
   8   2  20     1820.55     1823.69     45.11 o 
   9   2  20       11.01       23.83     21.05 o 
  10   2  20      105.43      107.12     23.09 o 
  11   2  20      110.95       95.58     23.47 o 
  12   2  20     1179.01     1136.00     44.38 o 
   1   3  20      278.54      267.60     23.81 o 
   2   3  20     1173.71     1126.15     33.42 o 
   3   3  20        3.45        5.12     17.58 o 
   4   3  20        8.40      -18.08     18.08 o 
   5   3  20       43.76       54.75     20.24 o 
   6   3  20      716.23      742.64     33.67 o 
   7   3  20      268.00      267.87     23.48 o 
   8   3  20       17.26       -3.37     19.43 o 
   9   3  20      832.38      861.89     34.97 o 
  10   3  20     1436.92     1480.84     41.89 o 
  11   3  20       19.28       -0.96     21.58 o 
  12   3  20        0.21      -21.30     21.30 o 
   0   4  20     1003.01     1072.84     60.41 o 
   1   4  20      361.95      333.48     24.55 o 
   2   4  20        4.65       -8.89     17.25 o 
   3   4  20       12.14      -16.75     17.09 o 
   4   4  20      916.13      952.75     34.24 o 
   5   4  20      181.37      176.80     22.78 o 
   6   4  20       47.36       32.96     20.06 o 
   7   4  20      858.38      960.67     36.45 o 
   8   4  20      768.05      722.81     34.24 o 
   9   4  20      272.83      300.82     27.26 o 
  10   4  20       31.24        6.49     22.92 o 
  11   4  20      152.03      173.49     26.86 o 
  12   4  20      794.53      719.05     37.36 o 
   1   5  20      167.78      188.29     22.70 o 
   2   5  20      946.82      896.31     32.40 o 
   3   5  20      194.64      228.90     23.68 o 
   4   5  20       56.51       23.01     19.70 o 
   5   5  20       18.92       16.53     19.80 o 
   6   5  20      806.01      677.71     33.36 o 
   7   5  20        6.84       -1.30     20.46 o 
   8   5  20       56.66       51.68     22.59 o 
   9   5  20      471.50      514.74     31.59 o 
  10   5  20      692.19      620.05     34.30 o 
  11   5  20      123.77      117.74     26.15 o 
  12   5  20        1.87       14.30     24.50 o 
   0   6  20     1905.19     1915.60     63.25 o 
   1   6  20      154.62      195.86     25.73 o 
   2   6  20        1.10       -1.56     18.25 o 
   3   6  20        0.10        0.76     19.34 o 
   4   6  20      777.99      861.36     35.09 o 
   5   6  20      695.70      731.26     34.95 o 
   6   6  20       51.20       66.87     22.01 o 
   7   6  20       94.07       61.97     23.80 o 
   8   6  20      268.37      214.51     26.41 o 
   9   6  20        0.62       13.04     22.63 o 
  10   6  20       16.23       -7.68     22.83 o 
  11   6  20      136.61      105.39     26.32 o 
   1   7  20       28.37       39.54     20.39 o 
   2   7  20      534.85      468.31     26.53 o 
   3   7  20      168.80      167.70     23.65 o 
   4   7  20       17.37       37.83     21.31 o 
   5   7  20      225.67      225.31     25.52 o 
   6   7  20      240.75      210.92     25.50 o 
   7   7  20      941.02      927.54     38.33 o 
   8   7  20        4.91      -20.18     22.12 o 
   9   7  20      599.33      578.62     34.98 o 
  10   7  20      185.91      161.80     27.42 o 
  11   7  20        4.80      -23.91     23.91 o 
   0   8  20       14.83       -0.49     27.94 o 
   1   8  20      153.33      153.76     24.12 o 
   2   8  20       12.03      -16.03     19.13 o 
   3   8  20        0.66      -17.38     21.60 o 
   4   8  20      215.88      177.53     24.49 o 
   5   8  20      168.02      160.52     24.58 o 
   6   8  20      231.77      276.90     26.99 o 
   7   8  20      604.09      585.71     33.38 o 
   8   8  20       14.14       40.84     23.68 o 
   9   8  20       50.28       24.83     23.78 o 
  10   8  20       32.52       14.52     24.29 o 
   1   9  20        7.16       -9.14     20.20 o 
   2   9  20      611.14      725.07     32.35 o 
   3   9  20      433.59      449.20     29.90 o 
   4   9  20       39.01       52.73     22.49 o 
   5   9  20       48.04       25.43     22.64 o 
   6   9  20      288.90      296.48     28.19 o 
   7   9  20        0.51      -21.68     21.68 o 
   8   9  20       37.56       70.62     25.04 o 
   9   9  20      133.01       86.18     25.64 o 
  10   9  20        1.31      -24.83     24.83 o 
   0  10  20     3881.93     3893.36     91.71 o 
   1  10  20      202.21      187.54     30.69 o 
   2  10  20      113.94      120.19     23.01 o 
   3  10  20       45.69       60.64     22.92 o 
   4  10  20     1308.19     1389.34     59.68 o 
   5  10  20      514.41      473.84     31.16 o 
   6  10  20        4.72       -1.24     22.02 o 
   7  10  20       79.95       54.17     23.96 o 
   8  10  20      823.47      855.55     41.67 o 
   9  10  20       54.69       31.99     25.00 o 
   1  11  20       28.76      -14.70     21.68 o 
   2  11  20     5845.43     6063.39     82.54 o 
   3  11  20      337.79      386.15     32.13 o 
   4  11  20      372.31      456.96     33.80 o 
   5  11  20      123.42      107.26     25.10 o 
   6  11  20     1918.49     1982.32     51.30 o 
   7  11  20      310.00      258.27     29.22 o 
   8  11  20      334.05      323.17     30.60 o 
   0  12  20     4390.31     4408.46    101.15 o 
   1  12  20        6.45      -16.35     22.43 o 
   2  12  20       32.43       15.54     23.87 o 
   3  12  20        3.19        4.02     23.40 o 
   4  12  20     3330.89     3375.08     85.03 o 
   5  12  20        2.62       24.58     26.99 o 
   6  12  20      153.47      130.51     26.87 o 
   7  12  20      461.25      477.01     33.56 o 
   1  13  20       21.69        3.08     22.79 o 
   2  13  20     3019.63     3191.29     62.64 o 
   3  13  20      193.64      185.74     27.25 o 
   4  13  20      143.48      161.82     29.30 o 
   5  13  20       17.64       21.04     24.18 o 
   6  13  20     1593.41     1677.66     79.87 o 
   0  14  20      800.02      813.58     54.28 o 
   1  14  20        9.56       27.28     24.72 o 
   2  14  20       35.24       38.18     24.80 o 
   3  14  20       23.54       26.43     24.77 o 
   4  14  20     1135.67     1139.59     72.89 o 
   1   1  21      228.10      207.37     24.60 o 
   2   1  21        3.72       17.29     19.25 o 
   3   1  21      158.29      122.06     25.54 o 
   4   1  21      445.32      440.11     29.02 o 
   5   1  21      408.78      392.98     35.95 o 
   6   1  21        9.32      -21.04     21.04 o 
   7   1  21       46.38       57.35     25.02 o 
   8   1  21        1.54      -23.90     23.90 o 
   9   1  21      121.10       56.78     29.87 o 
  10   1  21        6.01       11.22     27.17 o 
  11   1  21      437.51      471.26     37.68 o 
   0   2  21        0.94      -29.33     29.33 o 
   1   2  21      311.97      374.42     25.56 o 
   2   2  21      541.52      547.91     29.60 o 
   3   2  21     1371.00     1408.93     46.25 o 
   4   2  21      109.12       93.08     21.72 o 
   5   2  21        9.09      -18.26     18.26 o 
   6   2  21      460.42      423.20     26.22 o 
   7   2  21      386.24      391.99     26.07 o 
   8   2  21        0.28       -6.14     20.27 o 
   9   2  21      215.05      189.86     24.17 o 
  10   2  21       98.04       90.39     25.10 o 
  11   2  21      613.78      721.55     39.66 o 
   1   3  21      543.66      588.04     30.70 o 
   2   3  21      371.61      394.51     26.66 o 
   3   3  21     1052.63     1098.43     40.68 o 
   4   3  21      740.28      805.85     36.52 o 
   5   3  21      989.13     1079.50     52.76 o 
   6   3  21      144.42      122.87     29.44 o 
   7   3  21       32.63        9.90     21.80 o 
   8   3  21        6.36      -21.95     21.95 o 
   9   3  21      402.84      393.68     29.43 o 
  10   3  21       42.76       63.44     24.26 o 
  11   3  21      847.80      810.25     40.25 o 
   0   4  21     2285.00     2325.65     68.10 o 
   1   4  21      811.33      803.94     34.96 o 
   2   4  21       38.69       58.95     21.50 o 
   3   4  21      434.37      454.26     31.06 o 
   4   4  21     1260.91     1287.83     39.36 o 
   5   4  21      948.17      934.41     36.65 o 
   6   4  21      126.04      114.75     23.76 o 
   7   4  21     1025.89      978.56     37.86 o 
   8   4  21      355.40      355.60     28.45 o 
   9   4  21      521.19      508.36     35.98 o 
  10   4  21       65.27       73.13     24.85 o 
  11   4  21      461.02      482.07     37.56 o 
   1   5  21      501.60      507.79     29.69 o 
   2   5  21     3440.62     3468.11     58.88 o 
   3   5  21     2229.50     2340.58     53.65 o 
   4   5  21       27.91       33.09     23.14 o 
   5   5  21      417.29      416.83     29.05 o 
   6   5  21     1701.75     1746.61     45.73 o 
   7   5  21     1506.61     1540.31     44.92 o 
   8   5  21       53.98       24.04     23.24 o 
   9   5  21      248.74      281.28     29.16 o 
  10   5  21     1364.58     1520.99     47.47 o 
   0   6  21     4159.42     4292.86     93.40 o 
   1   6  21     1323.03     1285.94     40.99 o 
   2   6  21       58.91       35.32     21.56 o 
   3   6  21      336.27      285.43     28.04 o 
   4   6  21     1892.71     1869.46     49.86 o 
   5   6  21     1934.60     1883.87     47.10 o 
   6   6  21        8.16       32.53     22.16 o 
   7   6  21      496.19      524.72     32.43 o 
   8   6  21     1542.73     1623.45     47.12 o 
   9   6  21     1197.28     1281.56     61.90 o 
  10   6  21      139.05      144.89     27.46 o 
   1   7  21     1548.60     1562.71     44.78 o 
   2   7  21      987.38     1031.25     41.42 o 
   3   7  21     1827.96     1885.80     52.96 o 
   4   7  21      108.41       79.00     24.83 o 
   5   7  21      233.93      197.16     25.98 o 
   6   7  21     1149.26     1215.81     42.25 o 
   7   7  21     1847.02     1916.21     50.32 o 
   8   7  21       40.20       53.41     24.58 o 
   9   7  21      116.80       92.70     30.76 o 
  10   7  21      759.12      849.87     51.56 o 
   0   8  21      313.67      394.23     44.72 o 
   1   8  21     1165.96     1272.02     41.29 o 
   2   8  21       25.46        6.47     23.43 o 
   3   8  21     1736.84     1783.90     49.70 o 
   4   8  21      242.43      187.13     28.22 o 
   5   8  21      819.95      824.12     37.26 o 
   6   8  21       32.61       -6.74     22.20 o 
   7   8  21      290.49      311.67     29.22 o 
   8   8  21      491.71      509.59     38.51 o 
   9   8  21     1528.03     1567.04     49.18 o 
   1   9  21     2114.34     2038.01     49.72 o 
   2   9  21       68.86       84.27     26.12 o 
   3   9  21      506.71      509.09     35.76 o 
   4   9  21       49.91       35.56     25.22 o 
   5   9  21      373.98      384.72     29.97 o 
   6   9  21      387.43      409.83     31.10 o 
   7   9  21      562.44      548.50     33.76 o 
   8   9  21       21.71      -22.92     22.92 o 
   0  10  21      417.38      318.21     41.91 o 
   1  10  21      161.54      134.16     25.44 o 
   2  10  21      118.48      112.03     27.18 o 
   3  10  21      792.46      830.11     40.95 o 
   4  10  21      302.51      286.70     30.11 o 
   5  10  21      195.91      128.02     38.82 o 
   6  10  21      130.00      109.64     25.73 o 
   7  10  21      685.49      671.44     36.58 o 
   8  10  21      123.59      130.61     54.15 o 
   1  11  21       84.50       23.72     23.86 o 
   2  11  21      486.79      468.10     33.43 o 
   3  11  21       94.54       76.23     26.06 o 
   4  11  21        4.46        8.50     24.83 o 
   5  11  21      146.20      145.08     28.50 o 
   6  11  21      345.87      303.62     29.28 o 
   0  12  21      976.76      985.42     57.79 o 
   1  12  21        0.33      -12.46     21.95 o 
   2  12  21       11.81       18.15     25.34 o 
   3  12  21        2.92        7.86     25.59 o 
   4  12  21      418.64      506.71     35.20 o 
   5  12  21      204.43      209.11     35.92 o 
   1  13  21       11.40       20.26     24.30 o 
   2  13  21      144.96      137.83     31.92 o 
   3  13  21      206.77      245.01     56.86 o 
   0   0  22     1030.64     1177.29    113.69 o 
   1   0  22       12.12      -32.53     32.53 o 
   2   0  22       12.94       55.57     42.67 o 
   3   0  22     1320.45     1253.80     83.03 o 
   4   0  22      228.65      319.90    161.21 o 
   5   0  22      663.74      795.30     59.14 o 
   6   0  22      237.65      304.82     42.88 o 
   7   0  22      701.73      694.00     98.32 o 
   8   0  22      833.26      864.10     61.83 o 
   9   0  22      272.06      314.40     60.55 o 
  10   0  22       32.33       25.84     49.46 o 
   1   1  22      758.72      699.27     39.83 o 
   2   1  22        0.37        1.20     25.97 o 
   3   1  22      539.81      453.23     44.95 o 
   4   1  22       78.00      106.34     28.90 o 
   5   1  22      602.58      618.13     39.12 o 
   6   1  22      263.10      263.55     33.17 o 
   7   1  22      258.07      263.32     37.24 o 
   8   1  22       85.44       94.30     28.44 o 
   9   1  22     1201.07     1314.83     51.22 o 
  10   1  22       91.33       32.33     34.91 o 
   0   2  22       50.95       76.00     31.77 o 
   1   2  22     1195.06     1298.14     42.53 o 
   2   2  22       27.24      -19.91     22.64 o 
   3   2  22     1778.47     1815.59     77.09 o 
   4   2  22       40.68       44.02     28.21 o 
   5   2  22     2075.87     2064.20     51.86 o 
   6   2  22      191.92      164.99     37.36 o 
   7   2  22      339.30      326.48     32.62 o 
   8   2  22       92.01       68.61     30.45 o 
   9   2  22     1026.55     1004.05     52.45 o 
  10   2  22       55.74       30.53     40.19 o 
   1   3  22     2321.08     2393.88     50.96 o 
   2   3  22      305.39      250.45     27.12 o 
   3   3  22     3878.76     3998.18     90.72 o 
   4   3  22      141.06      177.85     26.59 o 
   5   3  22      701.12      745.42     35.66 o 
   6   3  22       12.00       -3.37     21.28 o 
   7   3  22     1790.08     1936.31     49.62 o 
   8   3  22      263.16      220.97     27.44 o 
   9   3  22      520.67      575.22     34.86 o 
  10   3  22       42.60       12.97     29.83 o 
   0   4  22      763.54      779.64     51.81 o 
   1   4  22     2768.09     2795.57     54.92 o 
   2   4  22       84.49       95.32     25.12 o 
   3   4  22     1707.34     1775.03     53.56 o 
   4   4  22       17.76       62.77     24.38 o 
   5   4  22     3661.06     3795.97     63.99 o 
   6   4  22       33.07       34.53     22.34 o 
   7   4  22       97.49       48.82     23.91 o 
   8   4  22        0.32       27.09     22.69 o 
   9   4  22     1293.90     1363.85     53.77 o 
   1   5  22      713.69      807.00     50.38 o 
   2   5  22      173.35      151.15     33.75 o 
   3   5  22     1413.39     1501.26     50.50 o 
   4   5  22        0.15       -3.15     22.90 o 
   5   5  22      132.02       93.61     25.78 o 
   6   5  22       17.32        7.12     23.01 o 
   7   5  22      522.62      560.70     33.02 o 
   8   5  22      244.40      253.25     29.03 o 
   9   5  22      269.82      293.64     34.47 o 
   0   6  22      268.90      305.96     51.64 o 
   1   6  22       64.68       89.55     23.80 o 
   2   6  22       81.65       50.48     24.24 o 
   3   6  22       95.16       79.58     28.20 o 
   4   6  22       31.41       18.37     24.12 o 
   5   6  22      268.01      298.01     31.79 o 
   6   6  22       53.04       85.74     24.28 o 
   7   6  22        0.05       -8.33     23.13 o 
   8   6  22      241.21      193.11     27.84 o 
   9   6  22        0.54      -28.32     29.87 o 
   1   7  22      267.68      305.17     28.14 o 
   2   7  22        9.92      -23.30     23.30 o 
   3   7  22      539.02      638.67     39.85 o 
   4   7  22      269.36      295.26     30.33 o 
   5   7  22       22.88       35.52     25.51 o 
   6   7  22      317.93      314.52     28.93 o 
   7   7  22      325.47      374.14     31.18 o 
   8   7  22        4.72      -25.13     25.13 o 
   0   8  22        6.36      -25.65     31.30 o 
   1   8  22     1378.81     1444.00     45.46 o 
   2   8  22       83.78       77.60     26.32 o 
   3   8  22        1.86      -32.00     32.00 o 
   4   8  22       20.37      -24.07     24.07 o 
   5   8  22      315.45      345.82     31.75 o 
   6   8  22        0.37        6.81     22.71 o 
   7   8  22        2.17        0.50     23.77 o 
   1   9  22      231.05      239.42     27.13 o 
   2   9  22        0.82      -23.83     23.83 o 
   3   9  22      780.18      798.29     44.62 o 
   4   9  22        0.18      -14.65     23.98 o 
   5   9  22       22.45       -5.21     24.68 o 
   6   9  22        6.07      -24.00     24.00 o 
   0  10  22        8.79      -16.66     30.53 o 
   1  10  22      283.06      261.55     28.02 o 
   2  10  22       49.51       -2.78     24.15 o 
   3  10  22        3.00        7.84     26.09 o 
   4  10  22       16.91        4.60     24.80 o 
   5  10  22      116.67      115.35     27.29 o 
   1  11  22       80.10       97.84     27.71 o 
   2  11  22        0.88      -12.71     24.66 o 
   3  11  22      135.87       97.90     39.84 o 
   4  11  22       66.90       83.52     32.54 o 
   0  12  22        3.01       37.14     50.76 o 
   1   1  23       17.66       27.45     29.55 o 
   2   1  23        0.05      -31.40     31.40 o 
   3   1  23        7.20       -0.92     36.81 o 
   4   1  23      190.79      268.92     45.70 o 
   5   1  23       30.76       -7.95     36.47 o 
   6   1  23      168.80      176.81     39.71 o 
   7   1  23        7.09        1.00     29.68 o 
   8   1  23        9.65       -9.41     29.16 o 
   0   2  23       31.85       15.10     35.46 o 
   1   2  23        1.64        4.18     25.46 o 
   2   2  23      120.58      212.51     36.91 o 
   3   2  23       18.01       -0.92     30.03 o 
   4   2  23        0.23        1.94     32.30 o 
   5   2  23       37.90       30.20     32.01 o 
   6   2  23      122.33       86.94     31.12 o 
   7   2  23      198.11      195.90     34.97 o 
   8   2  23        6.92      -20.24     33.12 o 
   1   3  23      111.41      128.13     24.69 o 
   2   3  23      606.58      654.87     39.71 o 
   3   3  23       86.90       74.22     30.99 o 
   4   3  23       58.42        8.99     29.88 o 
   5   3  23      249.79      228.78     34.38 o 
   6   3  23      192.89      175.69     30.25 o 
   7   3  23      109.56      125.53     30.13 o 
   8   3  23       38.70       18.91     52.48 o 
   0   4  23     1412.49     1454.88     62.94 o 
   1   4  23      783.20      831.32     37.55 o 
   2   4  23       10.52       24.43     26.23 o 
   3   4  23      332.11      366.28     40.90 o 
   4   4  23     1922.51     1917.55     57.54 o 
   5   4  23      332.20      365.06     40.70 o 
   6   4  23       12.33       22.43     25.04 o 
   7   4  23       15.66       22.54     23.73 o 
   1   5  23      920.18      906.71     39.16 o 
   2   5  23     2660.32     2763.00     72.80 o 
   3   5  23      697.84      698.23     42.53 o 
   4   5  23      282.56      302.60     33.82 o 
   5   5  23      123.30      144.54     31.14 o 
   6   5  23     3699.91     3956.55     73.29 o 
   7   5  23      340.02      356.55     30.40 o 
   0   6  23     1683.22     1539.73     64.97 o 
   1   6  23     1437.74     1439.40     48.14 o 
   2   6  23      115.20      103.41     29.06 o 
   3   6  23      406.45      434.19     44.66 o 
   4   6  23     2858.79     2966.22     69.48 o 
   5   6  23      989.23     1076.55     45.38 o 
   6   6  23       26.14        8.02     25.92 o 
   1   7  23      511.69      555.94     36.17 o 
   2   7  23     1471.24     1459.58     53.27 o 
   3   7  23      707.00      844.64     45.44 o 
   4   7  23        4.44       12.14     26.87 o 
   5   7  23      141.79      140.27     28.70 o 
   6   7  23     1624.59     1808.79     77.14 o 
   0   8  23      642.36      616.10     49.27 o 
   1   8  23      378.80      384.83     33.49 o 
   2   8  23       52.18       29.58     28.26 o 
   3   8  23       67.35       64.06     29.76 o 
   4   8  23      513.43      579.86     49.47 o 
   5   8  23      753.57      782.44     42.09 o 
   1   9  23        0.25      -19.52     24.22 o 
   2   9  23      406.57      355.42     35.39 o 
   3   9  23       45.98       52.43     28.36 o 
   0  10  23      341.54      414.70     52.37 o 
   0   0  24     2188.76     2420.52    155.17 o 
   1   0  24      252.52      503.32     87.96 o 
   2   0  24       89.79       88.48     73.78 o 
   3   0  24      177.67      182.48     76.67 o 
   4   0  24     1980.57     2214.42    153.86 o 
   5   0  24       17.75      -62.23     62.23 o 
   6   0  24      170.39      194.03     80.87 o 
   1   1  24       84.49      108.54     52.89 o 
   2   1  24     1993.31     2053.14    104.57 o 
   3   1  24       49.60       27.05     38.29 o 
   4   1  24       81.52       22.89     39.20 o 
   5   1  24        2.40       14.12     38.61 o 
   6   1  24     1680.39     1818.20     85.06 o 
   0   2  24     1725.85     1764.30     82.29 o 
   1   2  24       11.67      -10.70     32.12 o 
   2   2  24        0.68       41.62     38.89 o 
   3   2  24       29.53       -4.23     38.56 o 
   4   2  24     2038.59     2042.74    153.72 o 
   5   2  24       36.89       56.41     40.89 o 
   6   2  24       63.76       25.52     54.29 o 
   1   3  24      397.31      350.12     52.76 o 
   2   3  24     1319.21     1326.78     64.07 o 
   3   3  24       46.23       -1.94     32.91 o 
   4   3  24        7.42       -7.91     33.14 o 
   5   3  24      307.54      412.28     45.20 o 
   0   4  24      329.98      317.77     40.75 o 
   1   4  24      436.74      491.96     40.60 o 
   2   4  24      121.21      143.67     32.93 o 
   3   4  24      165.78      147.28     32.87 o 
   4   4  24      959.35      942.46     58.53 o 
   5   4  24      172.24      166.30     40.10 o 
   1   5  24      158.77      137.58     27.02 o 
   2   5  24      335.62      229.28     32.42 o 
   3   5  24        0.03      -27.18     27.18 o 
   4   5  24        8.35      -26.07     26.07 o 
   0   6  24       50.45       58.67     34.07 o 
   1   6  24       20.87      -11.85     26.95 o 
   2   6  24       34.50       21.42     28.33 o 
   3   6  24      209.60      181.16     31.66 o 
   1   7  24       72.36       30.22     25.86 o 
   2   7  24       43.58       37.25     45.11 o 
   1   1  25      388.44      430.07     66.43 o 
   2   1  25      122.68      150.94     54.38 o 
   0   2  25      480.27      671.34    135.35 o 
   1   2  25     1112.31     1135.79     90.78 o 
                                                 
